# Supplementary material for: Lentinan alleviates metabolic dysfunction implicating Parabacteroides goldsteinii-enriched gut microbiota and hepatic lipid metabolism reprogramming through gut-liver axis-associated mechanisms
Source: Front Nutr. 2026 Jul 1;13:1841358. doi: 10.3389/fnut.2026.1841358 (PMC13371872; doi:10.3389/fnut.2026.1841358)
Supplement: Supplementary file 2 [file Table_1.XLSX]

## Sheet: Table S1
Table S1. Taxonomic abundance profile of gut microbiota
SampleID	HFDE10	HFDE4	HFDE5	HFDE6	HFDE9	LFDA13	LFDA25	LFDB2	LFDB4	LFDB6	XGB18	XGB19	XGB21	XGB23	XGB24
B_s_Lachnospiraceae_bacterium	26.7377	11.9857	19.8104	12.1939	23.6586	0.56426	0.12783	1.71381	0.72574	0.63841	35.965	19.1966	19.2143	19.9695	20.4892
B_s_Helicobacter_typhlonius	4.09723	2.05539	4.849	0.21103	0.44803	0	0	0	0	0	0	0	0	0	0
B_s_Bacteria_unclassified_SGB43541	0.45662	0	0	0.00113	0.00073	0.05109	0.00349	0.03292	0.06387	0.06022	1.90458	1.25034	0.88566	1.23476	0.39589
B_s_Mucispirillum_schaedleri	0.84717	0.09038	0.57022	0.0289	0.20042	0	0	0	0	0	0.05213	1.36078	0.01688	0.07585	0.17226
B_s_Clostridia_bacterium	0.96089	1.77519	1.18869	0.67493	1.64893	0.0286	0	0.02705	0.00974	0.01716	0.48554	1.63086	1.03656	0.84407	0.85395
B_s_Anaerotruncus_sp_1XD42_93	1.43067	0.36485	1.47951	0.96806	1.23436	0	0	0	0	0	2.51152	1.48735	0.37552	2.77533	0.50834
B_s_Flavonifractor_plautii	0.62664	2.60168	2.53247	0.07034	2.45294	0	0	0	0	0	1.03771	0.25156	0.0021	1.73589	0.04171
B_s_Anaerotruncus_colihominis	0.11468	0.02762	0.08966	0.01475	0.12885	0	0	0	0	0	0.27959	0.23148	0.08277	0.18221	0.10862
B_s_Akkermansia_muciniphila	1.7578	6.57446	8.29613	17.8157	3.96739	2.66239	6.0846	2.05586	2.86242	2.51516	0.46141	0	0.02401	0.87665	0.77038
B_s_Acetatifactor_SGB41546	0.26422	0	0	0.12602	0	0	0	0	0	0.01254	0.09603	0.39095	0.85911	0.2466	0.6336
B_s_Oscillospiraceae_unclassified_SGB43542	2.25878	0.85196	1.49993	0.3021	1.07332	0.132	0.01111	0.05724	0.19317	0.0985	0.84116	0.70674	0.10343	0	0.63236
B_s_Oscillospiraceae_unclassified_SGB63230	0	0	0	0	0	0	0	0	0	0	0.16741	1.34819	0.92732	1.36757	1.15403
B_s_Desulfovibrionaceae_bacterium	0.86297	0.12522	0.37126	0.50361	0.12911	0.04439	0	0.00033	0.03906	0.0034	0	0	0	0	0
B_s_Bacteria_unclassified_SGB43546	0.10559	0	0	0	0	0.00095	0	0.21927	0	0	0.53592	0.41466	1.13594	0.26685	1.37382
B_s_Coriobacteriaceae_bacterium	0.01612	0.34296	0.14585	0.07138	0.20612	0.01492	0.02539	0.00919	0.0057	0.0011	0.11135	0.0812	0.13947	0.93951	0.24167
B_s_Oscillibacter_SGB43496	2.0085	0	0.07516	0.68316	0.34046	0.04141	0.02333	0	0.00292	0.00425	0.13054	1.14262	0.22001	0.677	0.9628
B_s_Bacteroides_muris	1.58998	2.80683	2.56038	4.66845	1.71018	0	0.01014	0.02801	0.03908	0.0059	0	0	0	0	0
B_s_Faecalibaculum_rodentium	0.66806	2.83325	1.92387	0.32332	2.3166	0.0796	0.19027	0	0.13305	0.05731	1.43739	1.74947	1.71418	2.20075	3.49709
B_s_Ruthenibacterium_lactatiformans	0.10716	1.72302	0.09263	0.0314	0.06493	0	0	0	0	0	0.02689	0.00152	0.00714	0.05806	0.01268
B_s_Schaedlerella_arabinosiphila	0	0	0	0	0.00082	0.027	0	0.2969	0.03917	0.01048	0.08986	0.25619	0.21063	0.27914	0.36339
B_s_Burkholderiaceae_bacterium	0.29359	0.45421	0.52584	0.19214	0.4311	0.09441	0.29663	0.15391	0.31811	0.11386	0	0	0	0	0
B_s_bacterium_1XD42_76	0	0	0	0	0	0.00469	0	0.04037	0.00688	0.00202	0.07668	0.10674	0.1754	0.25559	0.12066
B_s_Bacteroides_acidifaciens	1.19491	4.86777	1.19911	1.13338	1.64506	0.72218	0.60318	0.28102	0.73012	1.11345	0.81061	0.04623	0.13737	1.58755	0.88696
B_s_Clostridium_cocleatum	0.67972	1.40841	1.01403	1.26113	1.6421	0	0	0	0	0	0.07002	0.13275	0.15769	0.15446	0.55668
B_s_Heminiphilus_faecis	0	0	0	0	0	0.02005	0.01321	0	0.06804	0.01459	2.04816	0.14394	0.10311	0.23227	0.22275
B_s_Romboutsia_ilealis	1.06642	2.28273	1.36345	0.61584	3.21534	0	0	0	0	0	0.02224	0.03837	0.09714	0.39348	0.16143
B_s_Erysipelotrichaceae_bacterium	0.56932	1.80525	1.11436	0.11346	1.3471	0.5169	0.78096	0.5721	1.28063	0.59881	1.61375	2.20072	1.60363	6.85519	3.27143
B_s_Muribaculaceae_bacterium	0	1.16322	0.28628	3.09601	0.26212	0.7208	1.44777	1.06165	1.97068	1.59222	0.54844	0.34128	1.41923	3.23353	3.94677
B_s_Helicobacter_hepaticus	0	0	0	0	0	2.25179	0.3201	0.36879	0.26797	0.05322	1.20832	1.23325	0.05829	0.7493	0.25251
B_s_Parabacteroides_goldsteinii	0.03726	0.40221	0.14091	0.19056	0.08313	0.00477	0.09582	0	0.01586	0.02937	0.77237	0.16252	0.22766	1.17592	0.55275
B_s_Parabacteroides_distasonis	0.33288	1.32457	0.58482	0.34181	0.4221	0.15096	0.5319	0.10935	0.10966	0.31946	0.41701	0.06421	0.12669	1.00278	0.40307
B_s_Leptogranulimonas_caecicola	0	0	0	0	0	0	0	0	0	0	1.70659	2.02697	1.1356	2.01304	3.10397
B_s_Clostridiaceae_bacterium	0	0	0	0	0	0.06574	0.00271	0.39715	0.0172	0.04212	0	0.02999	0.00473	0	0.07361
B_s_Adlercreutzia_caecimuris	0.00995	0.03567	0.01735	0.01326	0.02146	0	0.0168	0.01003	0.00273	0.00052	0.02326	0.02159	0.02513	0.09399	0.03282
B_s_Clostridium_symbiosum	0.17145	4.49151	0.51333	0.11756	0.41602	0	0	0	0	0	0.22903	0.03627	0.0255	0.31312	0.06755
B_s_Eubacteriaceae_bacterium	0.15201	0	0.06163	0.14326	0.16853	0	0	0.02535	0.01605	0.38935	0.0358	0.01181	0.06588	0.10287	0.07182
B_s_Dorea_sp_5_2	0.06857	0	0	0	0	0	0	0	0.02293	0	0.15425	0.15755	0.02559	0.09463	0.03376
B_s_Adlercreutzia_muris	0	0	0.00368	0	0.00651	0	0	0	0	0	0.02567	0.01813	0.04932	0.062	0.03218
B_s_Mediterraneibacter_sp_DSM_111629	2.1367	1.8254	2.96859	0.04275	1.51411	0.00088	0.01185	0	0	0	2.46335	0.30454	0.01969	0.59007	0.04204
B_s_Bittarella_massiliensis	0.08981	0.17322	0.07428	0.02486	0.05242	0	0	0	0	0	0.02346	0.05135	0.01901	0.10209	0.0336
B_s_Microbacterium_sp_T32	0	0	0	0	0	0	0	0	0	0	0.01439	0.0349	0.0089	0.03265	0.02044
B_s_Bacteria_unclassified_SGB102200	0.51585	0.02212	0.06478	0.13722	0.07829	0.14599	0	0.12507	0.07039	0.02375	0.07712	2.22872	0.138	1.47337	0.02724
B_s_Clostridioides_difficile	0	0.57702	0	0	0	0	0	0	0	0	0	0	0	0	0
B_s_Corynebacterium_stationis	0	0	0	0	0	0	0	0	0	0	0.09845	0.00776	0.07434	0.12086	0.06068
B_s_Pseudoflavonifractor_sp_524_17	0	0	0	0	0	0	0	0	0	0	0.01344	0.03277	0.02607	0.15946	0.03252
B_s_Mammaliicoccus_lentus	0.07016	0.42188	0.13187	0.02923	0.26947	0.00531	0.0162	0	0.00312	0.00282	0.02925	0.0031	0.01386	0.09292	0.06177
B_s_Parvibacter_caecicola	0	0.00243	0.00517	0	0.00472	0.01417	0.01833	0.02011	0.01358	0.00348	0.00339	0.00214	0.00414	0.02429	0.00637
B_s_Corynebacterium_urealyticum	0	0	0	0	0	0	0	0	0	0	0.08892	0.01608	0.05203	0.13265	0.06663
B_s_Adlercreutzia_mucosicola	0	0	0	0	0.0015	0.00277	0.00595	0.00115	0.00289	0	0.00423	0.00552	0.00677	0.04032	0.00191
B_s_Massiliimalia_timonensis	0.06219	0.18936	0.07431	0.02378	0.09278	0	0	0	0	0	0.05926	0.0432	0.02291	0.07265	0.07117
B_s_Ligilactobacillus_murinus	0.03423	0.18665	0.1738	0.02671	0.19701	0.01291	0.0838	0.09936	0.03326	0.1706	0.04951	0.04334	0.00544	0.03669	0
B_s_Granulimonas_faecalis	0.65135	4.89375	2.16731	0.32465	2.65447	0	0.01942	0	0.00669	0.00704	0.07701	0.18598	0.01799	0.17468	0.19818
B_s_Bacteria_unclassified_SGB43539	0	0	0	0	0	0.0018	0	0.00711	0.02191	0.0721	0.01004	0.04242	0.16959	0	0.16402
B_s_Fumia_xinanensis	0.01543	0.04899	0.01194	0	0.01716	0	0	0	0	0	0	0	0	0	0
B_s_Cuneatibacter_caecimuris	0.002	0.00674	0.00654	0	0.02242	0	0	0	0	0	0.0129	0	0	0.01778	0
B_s_Lachnospiraceae_unclassified_SGB41413	0	0	0.01182	0.03845	0	0	0	0	0	0	0	0	0	0	0
B_s_Adlercreutzia_sp_DSM_108611	0	0.00103	0	0	0	0.033	0.02859	0.01465	0.01774	0.0027	0.01051	0.00386	0.00647	0.03314	0.00465
B_s_Acetatifactor_muris	0	0	0.00941	0.02879	0.00436	0	0	0	0	0	0.01606	0.06928	0.05614	0	0
B_s_Turicimonas_muris	0.53362	0.94688	1.54129	1.07168	0.95696	0.49083	1.46015	0.53564	1.2233	0.69625	0.22106	0.11215	0.06435	0.75174	0.20527
B_s_Staphylococcus_nepalensis	0.02089	0.14865	0.05072	0.0047	0.12472	0.00533	0.019	0	0.00521	0.02675	0	0	0	0.00137	0
B_s_Enterocloster_aldenensis	0.01029	0.09126	0.03565	0	0	0	0	0	0	0	0.03951	0	0	0.01523	0
B_s_Bacteroidales_bacterium	0	0.00415	0.00609	0.24494	0.00262	8.83032	20.6237	16.2042	18.3356	22.9956	0.01995	0	0.00529	0.0162	0.02728
B_s_Lachnospiraceae_unclassified_SGB41424	0	0	0	0	0	0	0.00353	0	0.00977	0	0.0069	0.0038	0.00818	0.01108	0.01129
B_s_Erysipelotrichaceae_bacterium_NYU_BL_F16	0	0	0	0	0	0.04145	0.10461	0.04236	0.11117	0.01962	0.25679	0.02624	0.04842	0.02912	0.21351
B_s_Streptococcus_infantarius	0.06479	0.1448	0.05699	0.04338	0.15082	0	0	0	0	0	0.01541	0	0.00375	0.02849	0.01353
B_s_Clostridium_SGB65123	0.052	0.16566	0.08965	0.01709	0.17693	0.04663	0.26757	0.00875	0.14172	0.04982	0	0.0131	0.00701	0	0.02487
B_s_Jeotgalicoccus_halotolerans	0	0	0	0	0	0	0	0	0	0	0.01483	0	0	0	0
B_s_Clostridiales_bacterium	0	0	0	0.15247	0	0.72937	0.11018	0.08105	0.26692	0.0219	0	0	0	0	0
B_s_Jeotgalicoccus_meleagridis	0	0	0	0	0	0	0	0	0	0	0.00641	0	0	0.00173	0.00044
B_s_Erysipelatoclostridium_ramosum	0.01246	0.10329	0.15638	0.03986	0.20595	0	0	0	0	0	0	0	0	0	0.00337
B_s_Luxibacter_massiliensis	0.13063	0.03148	0.03196	0	0.03411	0	0	0	0	0	0	0	0	0	0
B_s_Limosilactobacillus_reuteri	0.00404	0.05395	0.04106	0.00645	0.12356	0.06884	0.10056	0.03898	0.05502	0.0552	0	0	0.01293	0	0
B_s_Blautia_producta	0	0.12408	0	0	0	0	0	0	0	0	0.0046	0.00223	0	0.00388	0
B_s_Streptococcus_danieliae	0	0.03551	0.00267	0	0.00988	0	0	0	0	0	0.0055	0	0	0	0
B_s_Butyricimonas_virosa	0.20499	0.47305	0.06562	0.12246	0.02236	0	0	0	0	0	0	0	0	0	0
B_s_Oscillospiraceae_unclassified_SGB43502	0.14257	0	0	0	0	0.02428	0	0.00419	0.01495	0.01193	0	0	0	0	0
B_s_Lactobacillus_johnsonii	0.13826	0.22671	0.15029	0.06921	0.31003	0.0856	0.15255	0.13534	0.09795	0.0976	0.00881	0	0.01414	0	0
B_s_Bacteroides_thetaiotaomicron	0.06741	0.24207	0.08329	0.12157	0.03822	0	0.01243	0	0	0	0	0	0	0	0
B_s_Alistipes_sp_DSM_112343	0.04712	0	0.07829	0	0.03279	2.02199	0.66325	0.31876	0.06676	1.41673	0	0	0	0	0
B_s_Bacteroides_uniformis	0.0161	0.3189	0.01312	0.00548	0.00143	0	0	0	0	0	0	0	0	0	0
B_s_Bacteroides_caecimuris	0.01091	0.16669	0.05338	0.13071	0.02489	0.04988	0.24463	0.0985	0.06536	0.15742	0	0	0	0	0
B_s_Herbaspirillum_huttiense	0.00964	0.01432	0.01376	0.01764	0.01195	0.00402	0.01445	0.00652	0.00547	0.01148	0	0	0	0	0
B_s_Oscillospiraceae_bacterium	0	0.00577	0.03677	0	0.02903	0.60992	0.05678	0.44328	0.0405	0.23729	0.09234	0.1485	0.02501	0.06255	0.00767
B_s_Lachnospiraceae_unclassified_SGB41418	0	0.00173	0	0.014	0.00672	0.00346	0.00186	0.42645	0.00801	0.02827	0	0	0	0	0
B_s_Helicobacter_ganmani	0	0	0	0.92268	0.41194	6.92872	0.29913	3.87903	0.47528	0.72974	0	0	0	0	0
B_s_bacterium_1xD8_48	0	0	0	0.06241	0	0.06051	0.00166	0.12525	0.04398	0.02535	0.01015	0.00339	0.02009	0	0.01087
B_s_Bacteria_unclassified_SGB63211	0	0	0	0.01978	0	0.01535	0.01594	0.25455	0.19218	0.21425	0	0	0	0	0
B_s_Turicibacter_sp_1E2	0	0	0	0	0.00454	0.0996	0.37544	0.05001	0.19672	0.09765	0	0	0	0	0
B_s_Prevotella_sp_MGM1	0	0	0	0	0	2.00975	2.22526	0.61329	1.09538	1.95519	0	0	0	0	0
B_s_Muribaculum_intestinale	0	0	0	0	0	1.51043	2.47903	0.91123	2.03253	2.10368	0	0	0	0	0
B_s_Bacteria_unclassified_SGB21436	0	0	0	0	0	1.07272	3.04157	2.22063	2.96844	2.6898	0	0	0	0	0
B_s_Duncaniella_muris	0	0	0	0	0	0.43114	0.82243	0.30729	0.803	0.81952	0	0	0	0	0
B_s_Muribaculum_gordoncarteri	0	0	0	0	0	0.18908	0.45492	0.04601	0.76954	0.55863	0	0	0	0	0
B_s_Muribaculaceae_bacterium_Isolate_104_HZI	0	0	0	0	0	0.17706	0.17154	0.92105	0.83197	0.6515	0	0	0	0	0
B_s_Bacteria_unclassified_SGB43544	0	0	0	0	0	0.12673	0.00919	0.23997	0.2362	0.32837	0	0	0	0	0
B_s_Duncaniella_freteri	0	0	0	0	0	0.10367	0.17207	0.03166	0.1246	0.15273	0	0	0	0	0
B_s_Bifidobacterium_animalis	0	0	0	0	0	0.08076	0.25019	0.03879	0.28615	0.1241	0	0	0	0	0
B_s_Clostridia_unclassified_SGB41507	0	0	0	0	0	0.07034	0.02739	0.00695	0.03786	0.00879	0	0	0	0	0
B_s_Paramuribaculum_intestinale	0	0	0	0	0	0.06989	0.13859	2.10659	0.48657	0.48633	0	0	0	0	0
B_s_Pumilibacter_sp_CLA_AA_M10	0	0	0	0	0	0.06785	0.02101	0.07853	0.02892	0.00028	0	0	0	0	0
B_s_bacterium_1XD8_76	0	0	0	0	0	0.0629	0.00345	0.12526	0.23474	0.26702	0	0	0	0	0
B_s_Lactobacillus_taiwanensis	0	0	0	0	0	0.05119	0.0503	0.02047	0.00493	0.00951	0	0	0	0	0
B_s_Clostridiaceae_unclassified_SGB41663	0	0	0	0	0	0.03523	0.00693	0.07332	0.00652	0.00839	0	0	0	0	0
B_s_bacterium_1xD42_62	0	0	0	0	0	0.02312	0.00461	0.03578	0.08931	0.00996	0	0	0	0	0
B_s_Acetatifactor_SGB41545	0	0	0	0	0	0.01517	0	0.04566	0.00778	0.02724	0	0.08691	0.11704	0	0.0163
B_s_Neglectibacter_sp_X4	0	0	0	0	0	0.01333	0.00289	0.05374	0.01558	0.00538	0	0	0	0	0
B_s_Parasutterella_excrementihominis	0	0	0	0	0	0.01094	0.0683	0.0131	0.04288	0.0233	0	0	0	0	0
B_s_Muribaculaceae_bacterium_Isolate_013_NCI	0	0	0	0	0	0.00273	0.05335	0.00902	0.1041	0.65405	0	0	0	0	0
B_s_Lachnospiraceae_unclassified_SGB59844	0	0	0	0	0	0.00127	0.00043	0.00166	0.02245	0.02871	0	0	0	0	0

## Sheet: Table S2
Table S2. Metabolic pathway abundance profile of gut microbiota genes
featureID	DA21	HFDE10	HFDE4	HFDE5	HFDE6	HFDE9	LFDA13	LFDA25	LFDB2	LFDB4	LFDB6	XGB18	XGB19	XGB21	XGB23	XGB24
1CMET2_PWY	0.0786773	0.0708584	0.0886601	0.083468	0.0958996	0.0874228	0.0863274	0.110004	0.0962831	0.0993318	0.100363	0.0776155	0.0680546	0.0607138	0.0820099	0.0692255
ANAEROFRUCAT_PWY	0.0634152	0.0587655	0.073288	0.0721069	0.0644982	0.071493	0.0689416	0.0694539	0.0662373	0.0589014	0.0708455	0.0599087	0.0500457	0.0518637	0.0669991	0.0649245
ANAGLYCOLYSIS_PWY	0.0930126	0.0881896	0.0990384	0.0936139	0.0892529	0.0986461	0.109878	0.0951763	0.102489	0.102307	0.10552	0.0959067	0.0890122	0.0938574	0.104341	0.0967261
ARG+POLYAMINE_SYN	0.0191726	0.0174005	0.0410971	0.0141888	0.0111811	0.0220526	0.0123697	0.0174219	0	0.0151574	0	0.0159258	0.0141974	0.0118255	0.021648	0.0216046
ARGININE_SYN4_PWY	0.0209371	0.0356344	0.0559132	0.0398944	0.0478591	0.0384385	0.0235534	0.0358837	0.0256637	0.0273994	0.0386492	0.0284536	0.00984211	0.0129903	0.0345262	0.0275616
ARGSYN_PWY	0.119051	0.118241	0.0914405	0.110246	0.11726	0.113542	0.120703	0.0914683	0.11728	0.111709	0.107794	0.127324	0.136617	0.141532	0.124611	0.134342
ARGSYNBSUB_PWY	0.124486	0.123155	0.097333	0.114867	0.121328	0.118672	0.121654	0.0995124	0.119163	0.113439	0.111036	0.1314	0.140804	0.146028	0.129207	0.139525
ARO_PWY	0.102637	0.0990769	0.0923548	0.098125	0.107522	0.0992912	0.100833	0.100001	0.102068	0.102435	0.0983232	0.104538	0.101946	0.108957	0.102983	0.10863
ASPASN_PWY	0.0655861	0.0798146	0.062175	0.0717097	0.0547568	0.061289	0.0468746	0.0515615	0.0573637	0.0507158	0.0458663	0.0630723	0.0707387	0.0629933	0.0533675	0.0528538
AST_PWY	0	0	0	0	0	0	0	0	0	0	0	0	0	0	0	0
BIOTIN_BIOSYNTHESIS_PWY	0.00784311	0	0	0	0	0	0.00904462	0.0228647	0	0.0272304	0.0192892	0	0	0	0	0
BRANCHED_CHAIN_AA_SYN_PWY	0.11826	0.117872	0.106888	0.112562	0.124814	0.109258	0.120907	0.112217	0.115836	0.116409	0.115213	0.121186	0.135983	0.136717	0.117241	0.12392
CALVIN_PWY	0.0925954	0.0918787	0.0988356	0.0966458	0.0994801	0.0969066	0.102506	0.106589	0.105772	0.0995765	0.0999389	0.0944911	0.0919657	0.0840584	0.0952543	0.0831466
CENTFERM_PWY	0.0316986	0.0230821	0.0211233	0.0152568	0.0119125	0.0269051	0.0322116	0.0218515	0.0364952	0.0239723	0.025875	0.0232912	0.0251676	0.0288169	0.0295761	0.0278555
CHLOROPHYLL_SYN	0	0	0	0	0	0.00574602	0	0	0	0	0	0	0	0	0	0
CITRULBIO_PWY	0.0668995	0.0544485	0.0622291	0.0670701	0.0208808	0.0539634	0.013926	0.025154	0.0178868	0.0188668	0.0267182	0.0424276	0.0215922	0.0316473	0.0576439	0.0400718
COA_PWY_1	0.0951765	0.100141	0.0886181	0.0935096	0.0972508	0.0989447	0.0910676	0.103661	0.0940195	0.0994637	0.0953921	0.103176	0.09577	0.105215	0.093138	0.0973777
COA_PWY	0.0948333	0.0975998	0.0886634	0.0940125	0.108981	0.096281	0.0959082	0.108246	0.0986023	0.103578	0.0984703	0.103806	0.096003	0.102842	0.0968734	0.0972726
COBALSYN_PWY	0.0366094	0.0595817	0.04842	0.0556947	0.0607989	0.055784	0	0	0	0.00607116	0	0.0467157	0.0344155	0.0329786	0.0414581	0.0337882
COLANSYN_PWY	0.0571074	0.0561128	0.0552881	0.0560761	0.0401644	0.0532154	0.0448781	0.0412701	0.0367709	0.0366587	0.0369984	0.0448374	0.046748	0.0383935	0.0492115	0.0422025
COMPLETE_ARO_PWY	0.104899	0.100284	0.0946023	0.100025	0.108347	0.101247	0.101678	0.104014	0.104354	0.104999	0.101921	0.105234	0.104337	0.110288	0.104468	0.111224
CRNFORCAT_PWY	0	0	0	0.0129663	0.00967843	0.0108322	0	0	0	0	0	0	0.00943968	0.00707099	0	0
DAPLYSINESYN_PWY	0.0559985	0.0505209	0.0445564	0.0545172	0.0320771	0.0319315	0.0409148	0.043826	0.0308957	0.0400753	0.0291713	0.0410982	0.038496	0.0213104	0.0361424	0.0245538
DTDPRHAMSYN_PWY	0.0923667	0.11175	0.102148	0.101503	0.116474	0.10506	0.120356	0.126252	0.122079	0.123628	0.125565	0.116599	0.115189	0.115185	0.0968379	0.110403
FASYN_ELONG_PWY	0.00728899	0.00861915	0.0183201	0.0153083	0	0.0221707	0.00843821	0.0222383	0	0.0284951	0.0185379	0.0126288	0	0	0.0137434	0
FERMENTATION_PWY	0.0339963	0.0398363	0.0411097	0.0413115	0.0395278	0.0517204	0.0491683	0.0174822	0.0358954	0.0278103	0.0509537	0.0355006	0.0441523	0.0382089	0.0298656	0.0417499
FOLSYN_PWY	0.0483904	0.0483239	0.0478808	0.0488807	0.0168111	0.0261252	0	0.0198496	0	0.0159496	0.0131963	0	0	0	0	0
FUC_RHAMCAT_PWY	0	0	0.0169868	0	0	0.0184463	0.00981561	0	0	0	0	0	0	0.00726101	0.0101162	0
FUCCAT_PWY	0.0242182	0.0318181	0.0423669	0.0415252	0.0355659	0.0442659	0.0186964	0.0125989	0.0242588	0.0234125	0.0154456	0.0190696	0.0162655	0.0153886	0.0291885	0.0225819
GALACT_GLUCUROCAT_PWY	0.0241661	0.0161923	0	0.0195424	0.0130126	0.0240101	0.0215948	0.0122755	0.0322882	0.0186973	0.0157069	0.0203732	0.0254404	0.024363	0.0254529	0.0244464
GALACTARDEG_PWY	0.0251473	0.0166471	0.0369019	0.0273324	0.0105277	0.028627	0.0104533	0	0.00708341	0	0	0.0198958	0.0106159	0.00441706	0.0266327	0.00672916
GALACTITOLCAT_PWY	0	0	0.0119457	0	0	0	0.00783359	0	0.013948	0	0.0107673	0	0.00788374	0.00421627	0	0
GALACTUROCAT_PWY	0.0326345	0.0286933	0.0396125	0.0293578	0.0205518	0.0338101	0.0412232	0.0210504	0.0385424	0.0344996	0.038181	0.0316394	0.0324663	0.0339863	0.0431679	0.0271521
GLCMANNANAUT_PWY	0.0529577	0.0453657	0.0610071	0.0506739	0.0498501	0.0549792	0.0325209	0.0345964	0.0348121	0.0377008	0.040566	0.048389	0.0550652	0.0624505	0.0556281	0.0549905
GLUCARDEG_PWY	0.0182113	0.00899938	0.0119782	0.00725289	0	0.0125298	0.00989142	0	0.00706503	0	0	0.0131619	0.0100024	0.00436274	0.0086294	0.00666586
GLUCARGALACTSUPER_PWY	0.0251473	0.0166471	0.0369019	0.0273324	0.0105277	0.028627	0.0104533	0	0.00708341	0	0	0.0198958	0.0106159	0.00441706	0.0266327	0.00672916
GLUCONEO_PWY	0.0779765	0.0706106	0.0739888	0.0732112	0.0679057	0.0679868	0.0870945	0.087531	0.0889028	0.0919746	0.0921578	0.0679791	0.0660382	0.0651885	0.0678489	0.0702222
GLUCOSE1PMETAB_PWY	0.0606023	0	0	0	0	0.0640662	0.0483216	0	0.0483511	0	0	0	0	0.0742971	0.0608881	0
GLUCUROCAT_PWY	0.0280177	0.0287828	0.0251806	0.0264842	0.0230138	0.0293937	0.0337688	0.0222225	0.0372966	0.0298833	0.0376274	0.0289768	0.0291815	0.0375241	0.0333485	0.0292069
GLUDEG_I_PWY	0.010395	0.00745744	0.0175688	0.00534702	0.00493261	0.0143485	0.0104608	0.0108271	0.00807584	0.00819251	0.00771788	0.005833	0	0	0.0098517	0
GLUTORN_PWY	0.118702	0.108163	0.0800688	0.0981325	0.100625	0.100133	0.103011	0.0691333	0.0970287	0.0949819	0.0883668	0.114546	0.12919	0.138631	0.112875	0.128896
GLYCOCAT_PWY	0.0148998	0.0293768	0.0344222	0.0297404	0.0353169	0.0308939	0.0463991	0.0317893	0.0256795	0.0256174	0.0257884	0	0	0	0	0
GLYCOGENSYNTH_PWY	0.0948183	0.108189	0.0920738	0.0954076	0.103999	0.112247	0.136623	0.0775233	0.12099	0.114926	0.111901	0.119786	0.122365	0.135208	0.101859	0.120039
GLYCOL_GLYOXDEG_PWY	0	0	0	0	0	0	0	0	0	0	0	0.00208952	0	0	0	0
GLYCOLYSIS_E_D	0.0325031	0.0380716	0.0534298	0.0455519	0.0375578	0.0438599	0.0346114	0.0348263	0.0340151	0.0364346	0.0362646	0.0323898	0.0279571	0.0177985	0.0379448	0.0306957
GLYCOLYSIS	0.0754027	0.069903	0.0775417	0.0821873	0.0742579	0.0777145	0.0995939	0.0778986	0.0844381	0.0854177	0.0891515	0.0703432	0.0615466	0.0616062	0.0723466	0.0743788
GLYOXYLATE_BYPASS	0.0106696	0	0.00619153	0	0	0	0	0.00680828	0	0	0	0.0131987	0.00845828	0.0123566	0.0171897	0.0143927
GOLPDLCAT_PWY	0.031204	0.0172361	0.0266227	0.027966	0.00747189	0.0323517	0.0126362	0.0084732	0.00810035	0.00981564	0.00581479	0.0232598	0.0130423	0	0.022862	0.0109985
HEME_BIOSYNTHESIS_II_1	0.00758158	0.023015	0.0322442	0.0222655	0.0142206	0.0293796	0	0	0	0	0	0.0145159	0	0.00671997	0.0177046	0.00922232
HEME_BIOSYNTHESIS_II	0.0280119	0.0183299	0.0184324	0.0203442	0.00902235	0.0148884	0.00596762	0.0144695	0	0.0108561	0.0120226	0.0177112	0.0247157	0.00799934	0.0230228	0.0136653
HEMESYN2_PWY	0.0418807	0.0377209	0.0322442	0.0389687	0.0218863	0.0308654	0.0254864	0.0260818	0.0198591	0.0261968	0.0224611	0.0199786	0.0289902	0.00843654	0.0288551	0.0143097
HEXITOLDEGSUPER_PWY	0	0	0.0195615	0	0	0	0.0142493	0	0.0243445	0	0.0182042	0	0.0141433	0.00755348	0	0
HISDEG_PWY	0.0518101	0.0508629	0.06858	0.0423168	0.0489218	0.0555483	0.0457247	0.0674883	0.0639216	0.0657507	0.0718195	0.0497962	0.0549647	0.0825903	0.0653296	0.0674816
HISTSYN_PWY	0.0883732	0.101947	0.0858933	0.0913752	0.0962809	0.0906235	0.0889847	0.0963788	0.0923754	0.0966665	0.0951981	0.0996334	0.096768	0.101691	0.0941679	0.0999728
HOMOSER_METSYN_PWY	0	0	0	0.00993556	0	0.00372665	0.0140195	0.00419823	0	0	0	0	0	0	0	0
HSERMETANA_PWY	0.0701756	0.0583458	0.0739844	0.0680367	0.0794443	0.0666936	0.0797443	0.102564	0.0911029	0.0942546	0.0939944	0.0634008	0.057745	0.0529957	0.0777288	0.0601027
ILEUSYN_PWY	0.120172	0.118541	0.107257	0.113639	0.125807	0.110137	0.121853	0.11074	0.115848	0.115825	0.114526	0.121957	0.136903	0.137533	0.118022	0.124625
KETOGLUCONMET_PWY	0.00949455	0.0150586	0.0124848	0.0149281	0.0125871	0.0143617	0.0141725	0	0.0122176	0.00563764	0.00607674	0.0128766	0.0158208	0.0160798	0.0147481	0.0106554
LACTOSECAT_PWY	0.0158281	0.02342	0.0360169	0.0318845	0.0213805	0.0419812	0.00851678	0.0160833	0.0146679	0.0193953	0.0123757	0.0271447	0.031652	0.0245446	0.0293758	0.0285799
MET_SAM_PWY	0	0	0	0.0139795	0	0.00526526	0.0192178	0.00591625	0	0	0	0	0	0	0	0
METH_ACETATE_PWY	0.0253841	0.0271561	0.0280925	0.0181085	0.0198502	0.0256894	0.0293936	0.0161584	0.0230461	0.0273029	0.0210065	0.0273263	0.0438147	0.0394631	0.0336385	0.0360398
METHGLYUT_PWY	0	0	0	0	0	0.00497591	0	0	0	0	0	0	0	0	0	0
METSYN_PWY	0	0	0	0.0130986	0	0.00492763	0.0184416	0.00555085	0	0	0	0	0	0	0	0
NAGLIPASYN_PWY	0.0296515	0.0264517	0.0415126	0.0400314	0.0512284	0.0338197	0.0259007	0.0397346	0.0312445	0.035975	0.0280629	0.00956858	0.00726063	0	0.0164741	0.00588713
NONMEVIPP_PWY	0.0988728	0.104158	0.0927197	0.0973684	0.10742	0.101193	0.102874	0.107002	0.101363	0.106162	0.106448	0.109122	0.106149	0.116211	0.103063	0.110072
NONOXIPENT_PWY	0.0658829	0.0637562	0.0873126	0.073683	0.0717001	0.0692838	0.0738934	0.0717235	0.0726164	0.0676738	0.0665802	0.0628462	0.0597444	0.0552972	0.069806	0.0570118
OANTIGEN_PWY	0.0856719	0.097055	0.0769336	0.0896684	0.0800517	0.0858945	0.0573731	0.0623787	0.0491919	0.0648686	0.0600482	0.0829115	0.0874476	0.0810051	0.0780038	0.0742767
ORNDEG_PWY	0.00538738	0	0	0	0	0	0	0.0101705	0	0.00718267	0	0	0	0	0	0
P101_PWY	0	0	0	0	0	0	0	0	0	0	0	0.00368209	0	0	0	0
P105_PWY	0	0.0153793	0	0.00895624	0	0.0129675	0	0	0	0	0.0129523	0.00840104	0.00817374	0	0.0101213	0.00788128
P108_PWY	0.00438617	0	0	0	0	0	0.0123945	0	0	0	0	0	0	0	0	0
P122_PWY	0	0	0	0.00643522	0.00861792	0.011837	0.0135604	0.0188657	0	0.0169172	0.0151214	0	0	0	0	0
P124_PWY	0	0	0	0.00908319	0.00895551	0.0125016	0.01482	0.0230309	0	0.0189961	0.0169047	0	0	0	0	0
P125_PWY	0	0.00429538	0	0.00680724	0	0.00832601	0	0	0	0	0	0	0	0	0.00635146	0
P161_PWY	0.0468459	0.0261799	0.0344981	0.0389917	0.0254599	0.0420884	0.0199896	0.0151234	0.0183961	0.017217	0.0159472	0.0318456	0.0346563	0.0266207	0.0367553	0.0264823
P164_PWY	0.0383265	0.0362498	0.0468127	0.0353369	0.0219125	0.0384769	0.0233567	0.0203503	0.0244988	0.025934	0.0253038	0.0370443	0.0225936	0.0258129	0.0409837	0.0300137
P185_PWY	0	0.00948445	0.0139301	0	0.00782345	0.00669878	0.00499378	0.0065902	0.00991742	0.00677598	0.00466845	0	0	0	0	0
P221_PWY	0.00356711	0.00163175	0.00969445	0.00685106	0	0.0119126	0	0	0	0	0	0.0101464	0	0	0.0089805	0
P23_PWY	0.00358753	0	0	0	0	0	0.0105704	0	0	0	0	0	0	0	0	0
P4_PWY	0	0	0	0.0192282	0	0.00722852	0.0149056	0.00835985	0	0	0	0	0	0	0	0
P41_PWY	0.0872376	0.0854425	0.0776956	0.0828316	0.0767135	0.0929032	0.0750544	0.055558	0.0703262	0.0683115	0.070711	0.0976437	0.0998938	0.0948558	0.0906883	0.0889628
P42_PWY	0.0423533	0.043243	0.0523435	0.0571172	0.0294981	0.035223	0.0509345	0.0246299	0.051981	0.02604	0.0259128	0.0372157	0.0281493	0.0115988	0.0379022	0.0232454
P441_PWY	0.0482522	0.0415122	0.0527622	0.054327	0.042042	0.0548909	0.0339198	0.0275409	0.032261	0.0310324	0.0296673	0.0435064	0.043503	0.0241468	0.0467331	0.0372997
P461_PWY	0.046296	0.0359926	0.0379406	0.0348925	0.0356042	0.0430227	0.0298816	0.020547	0.0385443	0.0249288	0.0228458	0.0385953	0.057689	0.0607097	0.0476311	0.055936
PANTO_PWY	0.0819211	0.0896595	0.0801326	0.0869569	0.0978043	0.0804116	0.0860118	0.117162	0.0948365	0.09997	0.103065	0.0794378	0.0883303	0.0776249	0.0814108	0.0729804
PANTOSYN_PWY	0.079603	0.0805196	0.0810122	0.0839469	0.0962944	0.0809363	0.089263	0.109308	0.0943534	0.0997612	0.0982057	0.0766653	0.0757974	0.0666044	0.0773924	0.0726696
PENTOSE_P_PWY	0.0358604	0.0401096	0.0641753	0.0475543	0.0526457	0.0439587	0.0282781	0.0423047	0.0332313	0.0335995	0.041295	0.0378501	0.0343172	0.0343885	0.0478145	0.0395736
PEPTIDOGLYCANSYN_PWY	0.107656	0.112228	0.0982341	0.105703	0.112822	0.109048	0.110945	0.11521	0.11097	0.113564	0.111477	0.118468	0.119607	0.122837	0.109053	0.119391
PHOSLIPSYN_PWY	0.0554818	0.0658065	0.0670263	0.0638189	0.0653164	0.0533746	0.0341719	0.0472597	0.0346888	0.0424264	0.0372663	0.042052	0	0.013362	0.0480744	0.0390259
POLYAMINSYN3_PWY	0.00775339	0.00938348	0.0102975	0.00742072	0	0.0108896	0	0.00715691	0	0.0105854	0	0.0100827	0	0	0	0
POLYAMSYN_PWY	0.0138928	0.0124622	0.0312722	0.0101159	0.00793336	0.0159094	0.00922238	0.0125816	0	0.0112172	0	0.0114317	0.0101862	0.0084205	0.0156145	0.0155004
POLYISOPRENSYN_PWY	0.0259518	0.0343125	0.0423333	0.0364384	0.0164784	0.0218337	0.0122329	0.0202616	0	0.0171474	0.0116056	0.0141743	0.00764274	0	0.0152703	0.012488
PPGPPMET_PWY	0.0359306	0.0345251	0.0280983	0.0350568	0.0130491	0.0185461	0.021045	0.0139107	0.0184739	0.012816	0.00653653	0.0120647	0.00793929	0.00367821	0	0.00914881
PROPFERM_PWY	0	0	0	0	0	0	0	0	0.00811073	0	0	0	0	0	0	0
PROTOCATECHUATE_ORTHO_CLEAVAGE_PWY	0.00540733	0.00722391	0	0.0119314	0.00492749	0.00910706	0	0	0	0	0.00580235	0.00861594	0.00438418	0	0.0105246	0.00686792
PWY_1042	0.107322	0.108915	0.107895	0.106083	0.111216	0.115068	0.133553	0.127672	0.137285	0.13152	0.132816	0.117611	0.128057	0.113362	0.111382	0.117691
PWY_1269	0.0442468	0.0421685	0.0469427	0.0462591	0.0420259	0.0321736	0.0269066	0.0433695	0.0269037	0.0258564	0.0334961	0.0222307	0.0167627	0.014293	0.0266103	0.0260561
PWY_181	0	0	0	0	0	0	0	0	0	0	0	0.0178574	0	0.0138113	0.0192182	0.0134556
PWY_1861	0.00515339	0.0138445	0.0199304	0.00793134	0	0.0149712	0.00782753	0.0078672	0.0102006	0.0148304	0.0164913	0.0115896	0.0189532	0.013078	0.0177669	0.0110345
PWY_241	0.0450881	0.0412513	0.0333741	0.041375	0.0124554	0.0239628	0.0328125	0.024181	0.023263	0.0240982	0.0163083	0.0231027	0.0247799	0.0121838	0.0227366	0.0159164
PWY_2941	0.0420121	0.0503404	0.0580537	0.0475449	0.0409324	0.0579828	0.0303671	0.034644	0.0380626	0.0424659	0.0377517	0.0527185	0.0624351	0.0568015	0.0611082	0.069097
PWY_2942	0.100489	0.0987149	0.0974127	0.0997239	0.111289	0.100395	0.0992267	0.109156	0.10172	0.10791	0.101895	0.104326	0.103195	0.10316	0.100525	0.105801
PWY_3001	0.0786484	0.0778141	0.0761353	0.0780124	0.0714302	0.0735075	0.0734659	0.0726699	0.0769269	0.0751693	0.0735084	0.0770046	0.0791066	0.069821	0.0761984	0.0710948
PWY_3781	0	0	0	0	0	0	0	0	0	0	0	0	0	0	0	0
PWY_3841	0.111545	0.110354	0.103391	0.104353	0.122777	0.11028	0.12473	0.13694	0.136289	0.134777	0.137879	0.117833	0.126419	0.131992	0.115875	0.128734
PWY_4041	0.0186924	0.0134347	0.033583	0.0244015	0.0130119	0.0289664	0.0189613	0.0288303	0.018366	0.024588	0.028401	0.0258822	0.0180557	0.0141626	0.0306616	0.0258963
PWY_4984	0.0636362	0.0508982	0.0594541	0.0639586	0.0191157	0.0505721	0.0127314	0.0230985	0.016372	0.0172727	0.0245115	0.039213	0.0197864	0.0290948	0.0540111	0.0369726
PWY_5005	0.0203398	0.013382	0	0	0	0	0.016238	0.0138846	0.00932537	0.0129955	0.0100568	0.0136248	0.034074	0.0341617	0.0135826	0.0320585
PWY_5022	0.0233714	0.0239554	0.0340463	0.0297225	0.00687552	0.0307389	0.00963711	0.0094549	0.00680058	0.008077	0.00760541	0.0205022	0.0114273	0	0.024538	0.0101429
PWY_5030	0.0358355	0.0437148	0.0630175	0.0434451	0.0424908	0.0585495	0.0226142	0.0388167	0.0314267	0.0363348	0.0428216	0.0341845	0.021641	0.0348858	0.0487942	0.0400642
PWY_5055	0.019806	0	0	0.0047643	0	0.00593695	0	0	0	0	0	0.00739079	0.00799123	0	0.0070047	0.00606572
PWY_5097	0.107001	0.104757	0.0972824	0.100137	0.111396	0.105587	0.11163	0.108444	0.106044	0.108473	0.104408	0.114743	0.116251	0.115755	0.103881	0.114578
PWY_5100	0.0923089	0.0854425	0.0776956	0.0828316	0.0767135	0.0929032	0.080725	0.055558	0.0816737	0.0683115	0.070711	0.0976437	0.0998938	0.0948558	0.0906883	0.0889628
PWY_5103	0.109718	0.110642	0.101163	0.106891	0.12103	0.101244	0.110103	0.101857	0.103053	0.104853	0.102837	0.112363	0.127063	0.126458	0.107503	0.113566
PWY_5104	0.0121112	0	0	0	0	0	0.0296096	0.01851	0.0113061	0.0126942	0.0100571	0.0281843	0.0244338	0.00557508	0.0227891	0.0149706
PWY_5121	0.0625764	0.0603807	0.0528413	0.0579892	0.027725	0.0458951	0.0145564	0.0176683	0	0.0218121	0.0148971	0	0.0122613	0.0172655	0.0267578	0.0183364
PWY_5130	0.0141644	0.0151868	0.0221749	0.0187552	0.0151673	0.00978064	0.0120747	0.0220197	0.0174884	0.0162611	0.0380709	0.022402	0.0209071	0.01173	0.0270919	0.0205761
PWY_5136	0.0250329	0.0185354	0.0176188	0.0124919	0.00776336	0.0221013	0.0154132	0.0102491	0	0.00910227	0.0149392	0.0189103	0.0183269	0.0220763	0.0248072	0.0173879
PWY_5154	0.028873	0.0431297	0.0582973	0.0439558	0.0554301	0.041712	0.0294975	0.0452128	0.0438619	0.0414937	0.0505293	0.0298234	0.0209727	0.0260397	0.033366	0.03764
PWY_5180	0	0	0	0.00770059	0	0	0	0	0	0	0	0	0	0	0	0
PWY_5188	0.0757347	0.0644948	0.0625447	0.0750297	0.0875985	0.0686227	0.0634181	0.0727274	0.0666746	0.0697609	0.0691575	0.0623017	0.0747416	0.0556959	0.0657526	0.0567458
PWY_5189	0.0428895	0.0377485	0.0299112	0.0412551	0.0202474	0.0372232	0.0256441	0.0104889	0.0179029	0.0121514	0.00824833	0.0221304	0.0211326	0.0139237	0.0258728	0.0181937
PWY_5265	0.053851	0.00959493	0.0280734	0.0142734	0	0.0360053	0	0.0198607	0	0	0	0.0332251	0.0167143	0.0192757	0.0251253	0.0214263
PWY_5345	0.0375884	0.0508675	0.0623265	0.058359	0.0517875	0.0611576	0.0202856	0	0.0168931	0.0242393	0.0124674	0.0250927	0.026813	0.0289321	0.0424462	0.0339813
PWY_5347	0	0	0	0.0139548	0	0.00526469	0.019316	0.00593111	0	0	0	0	0	0	0	0
PWY_5367	0	0.00677275	0.00666796	0	0	0.00647124	0.00597935	0.0130454	0	0.0130489	0.00988164	0	0	0	0	0.00541954
PWY_5384	0.0206614	0.0260904	0.0270571	0.0288407	0.0164585	0.0409216	0.0205123	0.0213	0.0180988	0.018478	0.021425	0.0189232	0.0225327	0.0203305	0.0235708	0.0216069
PWY_5392	0.00357056	0	0	0	0	0	0	0	0	0	0	0	0	0	0	0
PWY_5415	0	0	0	0.00459875	0	0	0	0	0	0	0	0	0	0	0	0
PWY_5484	0.062782	0.0583175	0.0723439	0.0756667	0.0715671	0.0707157	0.0872537	0.0768559	0.0798123	0.0820579	0.0843638	0.0578921	0.048073	0.0491199	0.0640036	0.0642645
PWY_5494	0	0	0	0	0	0	0	0	0.00927165	0	0	0	0	0	0	0
PWY_5497	0.0320061	0.0310768	0.0473813	0.0321072	0.0250734	0.0334402	0.0197077	0.0154423	0.0211315	0.0213547	0.0276203	0.0282494	0.0189558	0.026425	0.039682	0.031061
PWY_5505	0.0189973	0.0157996	0.0258541	0.0195388	0.0240985	0.021992	0.0249567	0.0257516	0.0265968	0.0270551	0.0337655	0.025505	0	0.014285	0.024535	0.019727
PWY_561	0	0	0	0	0	0	0	0	0	0	0	0.0155176	0.00751416	0.0132489	0.0177485	0.0157975
PWY_5656	0	0	0	0	0	0	0	0	0	0	0	0	0	0	0	0
PWY_5659	0.0481142	0.0462814	0.0466688	0.0469889	0.031037	0.0420972	0.0359426	0.0322704	0.0280044	0.0276741	0.0336317	0.0352263	0.0367985	0.0349155	0.039617	0.0362079
PWY_5667	0.0792337	0.0901086	0.0879311	0.0830486	0.0829349	0.0926322	0.0931045	0.0757808	0.0885075	0.087374	0.089862	0.100537	0.0797065	0.0800884	0.0844188	0.0858364
PWY_5675	0.00454435	0.00920525	0.00738108	0	0.00528439	0.00635932	0	0	0	0.00534046	0	0	0	0	0	0
PWY_5676	0.0529617	0.0349057	0.062467	0.0484637	0.0150856	0.0535622	0.0109216	0.0111577	0.01801	0.00999435	0.00973622	0.0484863	0.0322656	0.0293669	0.0557721	0.0269891
PWY_5677	0.00603207	0	0.0139221	0	0	0	0	0.00406116	0	0	0	0.00922337	0.00819445	0	0	0.00668902
PWY_5686	0.126693	0.126791	0.11475	0.120768	0.129077	0.124804	0.125777	0.131052	0.132116	0.130604	0.129408	0.138756	0.146634	0.14931	0.135469	0.144788
PWY_5690	0	0	0.0222664	0	0	0	0	0	0.0109279	0	0.00843969	0	0	0	0.00692936	0
PWY_5695	0.0757022	0.0660967	0.0841814	0.0742947	0.0697761	0.0724354	0.06884	0.0876632	0.0689556	0.0755809	0.0794836	0.058049	0.0487573	0.0475275	0.06837	0.0534615
PWY_5723	0	0	0	0	0	0	0	0	0	0	0	0	0	0	0	0
PWY_5747	0.00958024	0	0	0	0	0	0	0	0	0	0	0.0139732	0.00669642	0.00452609	0.0140951	0.00678775
PWY_5837	0.00727765	0.00608882	0.0107351	0.00647589	0	0.0130337	0	0.00589434	0	0.00680478	0	0	0	0.0064515	0	0.00922738
PWY_5838	0.0130538	0.0110606	0.0192037	0.0118417	0	0.0223394	0	0.0107505	0	0.0119723	0	0	0	0.0108961	0	0.0155541
PWY_5840	0.0130104	0.0110222	0.0190319	0.0118101	0	0.0224209	0	0.0107624	0	0.0123541	0	0	0	0.011054	0	0.0157046
PWY_5845	0	0	0	0	0	0	0	0	0	0.0119866	0	0	0	0	0	0
PWY_5861	0.0107494	0.00906587	0.0158794	0.00971061	0	0.0186618	0	0.00879376	0	0.00980797	0	0	0	0.00902956	0	0.01297
PWY_5862	0	0	0	0	0	0	0	0	0	0.00981977	0	0	0	0	0	0
PWY_5897	0.0122778	0.010381	0.0181177	0.011106	0	0.0213391	0	0.0101734	0	0.0117042	0	0	0	0.0104793	0	0.0151579
PWY_5898	0.0122778	0.010381	0.0181177	0.011106	0	0.0213391	0	0.0101734	0	0.0117042	0	0	0	0.0104793	0	0.0151579
PWY_5899	0.0122778	0.010381	0.0181177	0.011106	0	0.0213391	0	0.0101734	0	0.0117042	0	0	0	0.0104793	0	0.0151579
PWY_5910	0	0	0	0	0	0.0104423	0.00686115	0.00993792	0	0	0	0	0	0	0	0
PWY_5913	0.0392412	0.0353258	0.0289048	0.0362519	0.0110818	0.023023	0.0356145	0.0200896	0.0192537	0.0201461	0.0148579	0.0222349	0.0293354	0.0110996	0.0202843	0.0207586
PWY_5918	0.0382902	0.0265639	0.0258441	0.0294632	0.0135444	0.0221976	0.00927656	0.0144384	0	0.0144046	0.0115064	0.0236912	0.026609	0.0116217	0.0291781	0.0186999
PWY_5920	0	0	0	0	0	0.00698019	0	0	0	0	0	0	0	0	0	0
PWY_5941	0.0894116	0.0938013	0.0798002	0.0840293	0.0763571	0.096772	0.0920836	0.057603	0.0867773	0.0766743	0.0772747	0.100033	0.11022	0.11802	0.0951069	0.107127
PWY_5971	0	0	0	0	0	0	0.00919758	0.0239846	0	0.0302519	0.0199586	0	0	0	0	0
PWY_5972	0	0	0.0061114	0	0	0	0	0	0	0	0	0	0	0	0	0
PWY_5973	0.0770711	0.0813784	0.0828537	0.0868027	0.0892303	0.0734888	0.0984529	0.0927067	0.0933393	0.0927233	0.0991823	0.0718606	0.0662584	0.0517239	0.0679152	0.0620623
PWY_5981	0.0296384	0.0297246	0.0482358	0.0536779	0.0734643	0.0455863	0.0570523	0.0682199	0.0571358	0.0594009	0.0577444	0.0367165	0.0346498	0.00974721	0.0317257	0.0271101
PWY_5989	0.00630968	0.00824452	0.00814508	0	0	0.00788668	0.00726933	0.0190139	0	0.0238528	0.0158146	0	0	0	0	0.00660665
PWY_6121	0.120832	0.117341	0.106451	0.111932	0.122825	0.117552	0.115329	0.108505	0.11751	0.116119	0.113452	0.130585	0.137295	0.142226	0.123968	0.135671
PWY_6122	0.124814	0.119408	0.110042	0.113479	0.124277	0.121753	0.13051	0.117398	0.125692	0.121597	0.117658	0.134332	0.142705	0.147181	0.129283	0.139733
PWY_6123	0.0743505	0.081354	0.0937439	0.0908474	0.0997343	0.0888596	0.0907145	0.123376	0.107193	0.115235	0.109321	0.0805666	0.0783216	0.0683416	0.0949092	0.0902823
PWY_6124	0.069497	0.0772034	0.0908574	0.0871203	0.0960103	0.0849628	0.0865465	0.121706	0.102984	0.112168	0.105632	0.0756615	0.0733276	0.0634566	0.0897394	0.0849612
PWY_6125	0.0682954	0.0841065	0.0730438	0.076912	0.0727843	0.0618838	0.0804491	0.0985683	0.0874589	0.0871345	0.0858154	0.0659644	0.0576058	0.0438844	0.0725587	0.0601486
PWY_6126	0.0775235	0.0936779	0.0820987	0.0861401	0.0827399	0.0717797	0.0915179	0.109771	0.0992246	0.0989259	0.0971532	0.0761659	0.067613	0.0522269	0.0821835	0.0698944
PWY_6143	0	0.0150349	0.0147211	0.006774	0.0392317	0.00808559	0.029711	0.0135226	0.0223357	0.0366324	0.0344581	0	0.0226861	0.0368673	0.011874	0.0301468
PWY_6147	0.0431523	0.0491277	0.0555727	0.0490512	0.0370655	0.0367656	0.021263	0.0420709	0.0245792	0.029001	0.0433948	0.0322372	0.0169366	0.0245015	0.0381123	0.0339345
PWY_6151	0.0789072	0.0820856	0.0812622	0.0804896	0.0785386	0.0914143	0.092175	0.0903256	0.0943229	0.0978582	0.0853667	0.0937806	0.09483	0.095896	0.0816192	0.095497
PWY_6163	0.106498	0.105177	0.0927988	0.0978467	0.105504	0.0984714	0.0983904	0.100055	0.101857	0.10391	0.101688	0.108798	0.112127	0.118165	0.1078	0.115378
PWY_6168	0	0	0.0283578	0	0.016619	0	0	0	0	0	0	0	0	0	0	0
PWY_621	0.0189751	0.015075	0.0167935	0.00458326	0.0115455	0.0156943	0.020032	0.0191723	0.0175522	0.0179358	0.0159595	0.012692	0.0163052	0.0199286	0.0159575	0.0210807
PWY_622	0	0	0	0	0	0	0.0132827	0.0216185	0	0.0314678	0.0175834	0	0	0	0	0
PWY_6270	0.0378341	0.0533851	0.0766373	0.0571955	0.0618762	0.0672787	0.051512	0.0742993	0.0541725	0.0643988	0.0732733	0.062395	0.0242046	0.0288872	0.0700451	0.0585042
PWY_6277	0.124814	0.119408	0.110042	0.113479	0.124277	0.121753	0.13051	0.117398	0.125692	0.121597	0.117658	0.134332	0.142705	0.147181	0.129283	0.139733
PWY_6282	0.00631922	0	0	0	0	0	0.00731464	0.0193911	0	0.0249744	0.0161259	0	0	0	0	0
PWY_6284	0	0	0	0	0	0	0.00770903	0.0183229	0	0.0199756	0.0143981	0	0	0	0	0
PWY_6285	0	0	0	0	0	0	0	0.0178187	0	0	0	0	0	0	0	0
PWY_6292	0.0467886	0.0385282	0.0237054	0.0377649	0.0102346	0.0168688	0.00817043	0.00925655	0.010639	0.00911797	0.00937965	0.00548395	0.0135252	0.0203326	0.0103231	0.0173262
PWY_6293	0.0394132	0.0357148	0.0236596	0.0356846	0.00888856	0.015933	0.00712213	0.00889038	0	0	0.00986755	0	0	0	0	0
PWY_6305	0.0145292	0.0180846	0.0256101	0.00582245	0.0149369	0.0157415	0.00970357	0.0121667	0	0.00905035	0	0.00837835	0.0106193	0.0170729	0.0105799	0.0134321
PWY_6317	0.0719573	0.080488	0.0741453	0.0737157	0.0754999	0.0866379	0.0856496	0.0527361	0.0785388	0.0691756	0.0754759	0.0961363	0.0859154	0.0938916	0.0799429	0.0922006
PWY_6353	0.04537	0.0323479	0.050787	0.0317766	0.0267837	0.0298861	0.0324852	0.0142817	0.0333877	0.0258356	0.0365476	0.0340861	0.0302926	0.0325172	0.0466611	0.0372249
PWY_6385	0.105201	0.105867	0.0960319	0.100977	0.108044	0.105109	0.0967633	0.10563	0.0989853	0.101185	0.0985381	0.11349	0.109817	0.115546	0.103922	0.112516
PWY_6386	0.104682	0.104761	0.0977314	0.0994227	0.106157	0.10415	0.0957813	0.102213	0.0968631	0.098102	0.0959129	0.113411	0.107471	0.112166	0.103597	0.11194
PWY_6387	0.106287	0.109887	0.096518	0.103693	0.111048	0.106124	0.109	0.112011	0.108302	0.110415	0.108572	0.116222	0.116339	0.11936	0.106927	0.117556
PWY_6396	0	0.00468156	0	0.00645434	0	0.00789727	0	0	0	0	0	0	0	0	0.00610293	0
PWY_6435	0	0	0	0	0.0048592	0.00764457	0	0	0	0	0	0	0	0	0	0
PWY_6470	0.0343575	0.0286076	0.0369117	0.0341053	0.0168747	0.0375621	0	0	0	0	0	0.0402387	0.0297974	0.0332298	0.0387884	0.024975
PWY_6478	0	0	0.0095448	0	0.0106866	0	0	0.0053472	0	0	0	0	0	0	0	0
PWY_6507	0.0324339	0.026667	0.0283157	0.0244827	0.0196406	0.0304139	0.0394585	0.0190294	0.0358405	0.0318358	0.0358413	0.0261371	0.0296744	0.0335826	0.0299938	0.0255179
PWY_6519	0.00696246	0	0	0	0	0	0.00803151	0.0204234	0	0.0244852	0.017227	0	0	0	0	0
PWY_6527	0.0813964	0.0894033	0.0673244	0.0799896	0.0840323	0.0956693	0.106277	0.0541257	0.0924283	0.0799446	0.088308	0.109086	0.108752	0.111821	0.0865586	0.104237
PWY_6531	0.00759246	0	0	0	0	0.011369	0.00665663	0	0	0	0	0	0	0	0.00763554	0
PWY_6545	0.0235658	0.0255973	0.039785	0.0259029	0.0209978	0.0283761	0.0212218	0.0239586	0.0185855	0.018829	0.0258696	0.0250549	0.0262558	0.0244803	0.0297192	0.03251
PWY_6549	0.0326319	0.0347862	0.0334631	0.0379106	0.018386	0.034252	0.0401446	0.0167379	0.0278448	0.0244528	0.024382	0.028045	0.0323353	0.0181863	0.0253766	0.0230669
PWY_6562	0	0	0	0	0	0	0.0147759	0	0.0143123	0.0138951	0	0	0	0	0	0
PWY_6565	0	0	0	0	0	0	0.0150076	0	0.0150027	0.0142784	0	0	0	0	0	0
PWY_6572	0	0	0.00985652	0	0.00546042	0	0	0	0	0	0	0	0	0	0	0
PWY_6588	0.0302298	0.0189697	0.0315506	0.0316132	0.00848215	0.0358597	0.00764795	0	0.00968323	0	0.00901072	0.0284538	0.0193314	0.0127034	0.0316841	0.018643
PWY_6590	0.0360323	0.0264237	0.0241319	0.017539	0.0137131	0.0306739	0.0363901	0.0246997	0.0405518	0.0272194	0.0293381	0.0266781	0.0288286	0.0328422	0.0336268	0.0317103
PWY_6595	0.00834488	0.0124065	0.0327171	0.0158075	0.0100032	0.0193204	0.0103535	0.0109145	0.00805166	0.0132998	0.0112158	0.0103713	0	0	0.0124642	0
PWY_6606	0.0335772	0.0240455	0.0390722	0.0236924	0.0190361	0.022301	0.023143	0.0158136	0.0237848	0.0188861	0.0267044	0.0257192	0.0208246	0.0232776	0.035795	0.0272679
PWY_6607	0.00836983	0.0123984	0.0328767	0.0156647	0.0101615	0.0188207	0.0104857	0.00979284	0.00811055	0.0132448	0.0112302	0.0103621	0	0	0.0124898	0
PWY_6608	0.0417455	0.0347554	0.0515069	0.0389086	0.0237997	0.0412721	0.0302454	0.0349069	0.0312736	0.029792	0.0373674	0.0360807	0.0378547	0.0354079	0.0438385	0.0376871
PWY_6609	0.118896	0.124815	0.104161	0.104954	0.1105	0.119097	0.11966	0.104831	0.120853	0.117741	0.120228	0.131385	0.127735	0.134422	0.121043	0.131914
PWY_6612	0.0407366	0.0406851	0.0404946	0.0413266	0.0137688	0.0215288	0	0.0162959	0	0.0130671	0.0107995	0	0	0	0	0
PWY_6628	0.0658838	0.0545809	0.0413457	0.0540595	0.0230723	0.0421386	0.0178997	0.0413729	0.0238845	0.0333107	0.0369255	0.0305943	0.0289011	0.0295112	0.037333	0.0296174
PWY_6629	0.0644156	0.0647141	0.0791057	0.0734054	0.0650634	0.0691895	0.083531	0.0730623	0.0779617	0.0771765	0.0819918	0.0583609	0.0553695	0.0571494	0.069144	0.0685712
PWY_6630	0.0450253	0.0276094	0.0476395	0.0404667	0.0220023	0.045794	0.017823	0.0369225	0.0239297	0.0307345	0.0324626	0.0307026	0.0283775	0.0288017	0.0389099	0.0296199
PWY_6700	0.098529	0.100912	0.0917998	0.0945656	0.11484	0.0982612	0.0960682	0.137671	0.113802	0.12387	0.119625	0.106203	0.0991432	0.112552	0.0965966	0.106517
PWY_6703	0.0399805	0.0518021	0.0683108	0.0593162	0.0808954	0.0550399	0.0613639	0.0984524	0.0681058	0.0809812	0.0819976	0.0390249	0.0322994	0.0312585	0.0529848	0.0469286
PWY_6731	0.0343684	0.0483526	0.0533737	0.0457717	0.0493712	0.0496749	0.0342142	0.0230097	0.030407	0.0259321	0.0246837	0.0393587	0.0539491	0.0550041	0.0389416	0.0480194
PWY_6749	0.00900719	0.0173686	0	0.0117222	0.0085835	0.0146118	0.0223596	0.0103633	0.0193937	0.0138959	0.0190168	0.00942084	0.0196071	0.0211927	0.0115941	0.0102962
PWY_6803	0.0346668	0.0280438	0.0244838	0.0301618	0.00638958	0.0105945	0.0222829	0.0125024	0.0138783	0	0	0.0148022	0.0223317	0	0.0146915	0.0097363
PWY_6823	0.0535698	0.0454037	0.0463454	0.0443568	0.0270378	0.0388403	0.0340447	0.0290235	0.0397593	0.0384964	0.0273066	0.0312229	0.0414834	0.034129	0.0382365	0.03701
PWY_6859	0.0193193	0.0270082	0.0266739	0.0294189	0.0126797	0.0165256	0.00883433	0.010748	0	0.0133335	0.00903983	0	0	0	0	0
PWY_6876	0.0330674	0.0169215	0.0311394	0.0358891	0.0252994	0.0372768	0	0	0.00869689	0	0	0.0291304	0.0257002	0.0214489	0.035866	0.0260297
PWY_6892	0.0587604	0.0442746	0.0668041	0.0519016	0.0557719	0.0526216	0.056362	0.0469709	0.0492962	0.0488178	0.0557817	0.0566216	0.0487702	0.0464076	0.054698	0.0482786
PWY_6895	0.0319327	0.0126993	0.0151861	0	0	0	0.0143245	0	0	0	0	0.0248054	0.0326463	0	0.0296865	0.031083
PWY_6897	0.0551028	0.0559535	0.0555538	0.0597905	0.0563802	0.0515972	0.0348722	0.0423357	0.0348928	0.0348733	0.0273748	0.0386891	0.0423317	0.0347656	0.0436342	0.0342092
PWY_6901	0.0389177	0.0479449	0.0669608	0.0532108	0.0521007	0.052489	0.0393561	0.0471998	0.0447402	0.0427293	0.0514629	0.0445035	0.0428326	0.0438617	0.051934	0.049727
PWY_6902	0.0685763	0.0645069	0.0577734	0.0642673	0.0448541	0.038369	0.0254384	0.0229353	0.0183346	0.0197383	0.026631	0.0231733	0.00691151	0.0137872	0.0269169	0.0232457
PWY_6906	0.00967823	0	0.0256063	0	0	0	0.0119784	0.0167484	0.0156945	0.0185189	0	0	0	0	0	0
PWY_6920	0	0	0	0	0	0	0	0	0	0	0	0.00752995	0	0.00775427	0.010639	0.00874393
PWY_6922	0.00899537	0	0	0	0	0	0.00661732	0.0140647	0	0.00914051	0	0.0115975	0.0105503	0	0.0185195	0.0116307
PWY_6936	0.044685	0.0481337	0.0530356	0.0627717	0.0819662	0.0507831	0.0286346	0.0262479	0.0175158	0.0192455	0.0190603	0.0313325	0.0219593	0.0133277	0.0292752	0.0238196
PWY_6953	0	0	0	0	0.00607381	0	0.0106816	0	0	0.00836453	0	0	0.00673969	0.00419989	0	0
PWY_6961	0.00340369	0.00575587	0	0	0	0	0	0	0	0	0	0	0	0	0	0
PWY_6969	0.0424224	0.0441583	0.0546082	0.0616846	0.0369554	0.0425497	0.0593387	0.0396476	0.0598659	0.037446	0.0471692	0.0378321	0.034288	0.0250061	0.0385467	0.0343654
PWY_6992	0	0	0	0	0	0	0	0	0	0	0	0	0.00503867	0	0	0
PWY_7013	0.0370227	0.0274216	0.0393495	0.0400931	0	0.0400764	0.00710315	0.00703619	0.0216518	0	0.0182643	0.0348604	0.0199548	0.0163479	0.0375757	0.012495
PWY_702	0.0397214	0.0372266	0.0373417	0.0432175	0.0221982	0.0349219	0.0283257	0.0248081	0.0183386	0.0203084	0.0194366	0.0284953	0.0229985	0.0145565	0.0284276	0.0222855
PWY_7111	0.0912265	0.0693248	0.0843507	0.0768581	0.0440766	0.0774612	0.0833041	0.0525774	0.0877435	0.0557674	0.0611476	0.082448	0.0861132	0.0659353	0.0769022	0.0653976
PWY_7115	0	0.0134188	0	0.0111691	0	0.0140945	0.00791272	0.0132376	0.00911046	0.014027	0	0.0131445	0	0.00768631	0.00852303	0.0099071
PWY_7117	0.0427824	0.0422651	0.0334298	0.0426192	0.013523	0.0241559	0.031944	0.023707	0.0242158	0.0234156	0.0171297	0.0239164	0.0254898	0.0130849	0.0226821	0.0165923
PWY_7118	0.00970702	0	0.0054983	0	0	0	0	0.00602818	0	0	0	0.0119012	0.00481352	0.00977108	0.0136887	0.0107846
PWY_7159	0	0	0	0	0	0.00574602	0	0	0	0	0	0	0	0	0	0
PWY_7184	0.0235641	0.0257056	0.0405904	0.0260591	0.0211225	0.0285556	0.0212886	0.0243505	0.0186526	0.018937	0.0262171	0.0251154	0.0262678	0.0244863	0.029879	0.0325581
PWY_7185	0.0198265	0.0211491	0.0362447	0.0217838	0.0175307	0.0247569	0.0118513	0.0201428	0.0153849	0.0156381	0.0219913	0.0209404	0	0.0174745	0.0252174	0.0277902
PWY_7196	0	0	0	0	0	0	0	0	0.0127176	0	0	0	0	0	0	0
PWY_7197	0.0558285	0.0683987	0.0582376	0.0624939	0.0578454	0.0482853	0.0602143	0.0749293	0.0555821	0.059711	0.0578821	0.0531134	0.0453462	0.0341208	0.0589445	0.0479241
PWY_7198	0.0341718	0.0257651	0.037804	0.0283432	0.0207716	0.0270675	0.0567061	0.0276427	0.0455955	0.0445453	0.0345135	0.04299	0.0495999	0.0410434	0.0408831	0.0531804
PWY_7199	0.0657561	0.0662337	0.0782406	0.0688207	0.0713845	0.0799192	0.0860728	0.0709726	0.0913652	0.0866679	0.0924188	0.0657815	0.0624548	0.0718162	0.074869	0.0778624
PWY_7200	0	0	0.0165144	0	0	0.0205076	0.0306294	0.0247845	0.0299317	0.0224526	0.0110773	0	0	0	0	0
PWY_7208	0.0663069	0.0810721	0.0692632	0.0739655	0.069661	0.0589534	0.0789927	0.0922469	0.0876666	0.0843761	0.082379	0.0638908	0.0551998	0.0417258	0.0708939	0.0581843
PWY_7209	0	0	0	0	0.00538595	0	0	0	0	0	0.00505651	0	0	0	0	0
PWY_7210	0.0245338	0.0268424	0.0412736	0.0271441	0.0220424	0.0293226	0.0151173	0.0254188	0.0194459	0.0197653	0.0270915	0.026055	0	0.0208939	0.0309203	0.0331872
PWY_7211	0.0293512	0.0274724	0.040014	0.0330763	0.0146379	0.0342273	0.0183178	0.0181201	0.0229571	0.0134252	0.0220651	0.0295052	0.0229343	0.0190169	0.0351448	0.0237051
PWY_7220	0.0571012	0.0723491	0.0629471	0.0660242	0.0613374	0.0515081	0.0688179	0.0889392	0.076374	0.0759568	0.0743676	0.0544266	0.0471685	0.0354044	0.060783	0.0491965
PWY_7221	0.115875	0.12569	0.110723	0.117001	0.126728	0.122105	0.115497	0.123002	0.113922	0.120368	0.119977	0.129086	0.12723	0.138101	0.121079	0.129838
PWY_7222	0.0571012	0.0723491	0.0629471	0.0660242	0.0613374	0.0515081	0.0688179	0.0889392	0.076374	0.0759568	0.0743676	0.0544266	0.0471685	0.0354044	0.060783	0.0491965
PWY_7228	0.0733704	0.0896714	0.0781807	0.0821623	0.0786975	0.0675477	0.0852357	0.103211	0.0919284	0.092161	0.0908613	0.0714915	0.063143	0.0486734	0.077711	0.0655575
PWY_7229	0.0877875	0.104041	0.0920451	0.0961626	0.0946365	0.084227	0.101704	0.119001	0.108912	0.109576	0.10764	0.0881673	0.0804666	0.0640155	0.092559	0.0819181
PWY_7234	0.0166422	0.0217132	0.0334223	0.0296277	0.025514	0.0330778	0.0171454	0.0487515	0.0313503	0.040786	0.0364316	0.0232684	0.00867448	0.0152567	0.0334507	0.0183677
PWY_7237	0.0456425	0.0569656	0.0614576	0.0585945	0.0573095	0.0493575	0.0448602	0.0419686	0.0489312	0.0427824	0.0506129	0.0424473	0.0610835	0.0665198	0.0585856	0.0626436
PWY_7238	0.0990798	0.0995559	0.0844992	0.0907049	0.095762	0.108494	0.128955	0.0653471	0.111996	0.106996	0.108934	0.125098	0.126546	0.135628	0.109392	0.12814
PWY_7242	0.0335371	0.0268396	0.0213474	0.0237145	0.0197338	0.0268686	0.0398009	0.0190112	0.038343	0.0318207	0.0357392	0.0267921	0.0302432	0.0337671	0.0300043	0.0255947
PWY_724	0.0920887	0.0884162	0.0863743	0.0840304	0.0952632	0.0868178	0.096366	0.0770886	0.0907011	0.0902551	0.089878	0.0962569	0.0996295	0.0986335	0.0935213	0.0959897
PWY_7254	0.0310125	0.035191	0.0332406	0.0370778	0.00987136	0.0270577	0.0463636	0.014875	0.025383	0.021335	0.010299	0.0294006	0.0310277	0.0101314	0.0242066	0.0208019
PWY_7279	0	0	0	0	0	0	0	0	0	0	0	0	0	0	0	0
PWY_7282	0.0415218	0.0428327	0.0526172	0.0554615	0.0531244	0.0495987	0.0308884	0.0367065	0.0294073	0.0318862	0.023352	0.0269534	0.0176498	0.0146504	0.0329624	0.0250852
PWY_7315	0.0313336	0.0376157	0.0266222	0.0327211	0.0583501	0.0317816	0.077686	0.0370528	0.0539164	0.0608321	0.0657929	0.0262666	0.0587898	0.0646017	0.0308982	0.0530303
PWY_7316	0	0.00523224	0	0	0	0	0.00945487	0.0181919	0.0159011	0.0155115	0.0183889	0.00881954	0.026106	0.0249973	0	0.023807
PWY_7323	0.0216763	0.0338361	0.0467427	0.0346713	0.0306156	0.0342468	0.0356152	0.028589	0.0273863	0.0260409	0.0231128	0.0337277	0.0250576	0.0287971	0.0397021	0.0356192
PWY_7328	0.058449	0.0579392	0.0555567	0.0552733	0.0463957	0.0574482	0.0449193	0.042669	0.0406266	0.0435597	0.0306734	0.0461737	0.0500014	0.0326251	0.0519506	0.0359292
PWY_7337	0	0	0	0	0	0	0	0	0	0	0	0.00858459	0	0.00850224	0.0120969	0.00919415
PWY_7338	0	0	0	0	0	0	0	0	0	0	0	0.00858459	0	0.00850224	0.0120969	0.00919415
PWY_7345	0.0355387	0.0311495	0.0346378	0.0106515	0.0258254	0.0322641	0.0417939	0.0378934	0.0376522	0.0370709	0.0328064	0.0256483	0.0298821	0.0211083	0.0307281	0.0322958
PWY_7356	0.030695	0.0331726	0.0233034	0.0295999	0.0248803	0.0309459	0.0316768	0.0180323	0.034408	0.0254023	0.0277532	0.0329378	0.0384207	0.0333324	0.0291434	0.0288145
PWY_7357	0.0569722	0.0557361	0.0563017	0.0594286	0.0549325	0.0534533	0.0333933	0.0396837	0.0332026	0.0328947	0.0257826	0.0384436	0.0413168	0.0339422	0.0429323	0.0333614
PWY_7371	0.0412955	0.0320387	0.0196316	0.0317024	0.0116988	0.0119292	0.0259566	0.0128978	0.0115662	0.0115447	0	0.0187786	0.0220871	0	0.0140589	0.00929541
PWY_7374	0.0102635	0.0106158	0	0.00744561	0.0101856	0.00407703	0	0	0	0	0	0	0	0	0	0
PWY_7383	0.0551818	0.050517	0.0603177	0.0612448	0.0737615	0.0530592	0.0481688	0.0815181	0.0609892	0.0636647	0.0606685	0.0518928	0.0418506	0.0351888	0.0510343	0.0439632
PWY_7385	0	0	0.00770553	0	0	0.00753183	0	0	0	0	0	0	0	0	0	0
PWY_7388	0	0	0	0	0	0	0.00979448	0.0181413	0	0.0196298	0.0180221	0	0	0	0	0
PWY_7392	0.031655	0.0423735	0.0401026	0.0448856	0.0199613	0.0268785	0.0126021	0.0153942	0	0.019338	0.0133551	0	0	0	0	0
PWY_7400	0.0604492	0.075832	0.0776756	0.077026	0.0943392	0.0770784	0.0266974	0.059262	0.0341969	0.0352084	0.0666822	0.0637536	0.057619	0.0691488	0.0758254	0.0884261
PWY_7456	0.0305233	0.0336492	0.0384113	0.0367482	0.030343	0.0337384	0.0338607	0.0257299	0.0248816	0.0239465	0.0205112	0.0203915	0	0.0150281	0.0257656	0.0204736
PWY_7511	0	0	0	0	0	0.00507757	0	0	0	0	0	0	0	0	0	0
PWY_7560	0.0356423	0.0508269	0.0746202	0.0546501	0.058983	0.0645396	0.0487242	0.0711085	0.0513252	0.0613447	0.0701309	0.0593985	0.0226992	0.0271032	0.0670491	0.0554728
PWY_7616	0	0.00450318	0	0	0.00508205	0	0	0	0	0	0	0	0	0	0	0
PWY_7663	0.0735471	0.0800305	0.0805216	0.0850065	0.0855041	0.0700158	0.0927374	0.0864074	0.0873916	0.0864484	0.0930037	0.0684627	0.0613654	0.0476234	0.0634692	0.0574203
PWY_7664	0.00705443	0	0	0	0	0	0.00789778	0.0208915	0	0.0268532	0.0173884	0	0	0	0	0
PWY_7688	0	0.00368273	0	0.0107593	0.0068487	0.0106782	0.0329144	0.0113074	0.0145573	0.0157479	0	0.00480452	0.0107028	0.00688936	0	0
PWY_7761	0.0141223	0.0298838	0.0425575	0.0284939	0.0259943	0.027428	0.0383923	0.0348795	0.0331854	0.0363669	0.0407827	0.0204355	0	0.00698174	0.0236828	0.0147716
PWY_7790	0.126693	0.126791	0.11475	0.120768	0.129077	0.124804	0.125777	0.131052	0.132116	0.130604	0.129408	0.138756	0.146634	0.14931	0.135469	0.144788
PWY_7791	0.126693	0.126791	0.11475	0.120768	0.129077	0.124804	0.125777	0.131052	0.132116	0.130604	0.129408	0.138756	0.146634	0.14931	0.135469	0.144788
PWY_7851	0.0899159	0.0963946	0.0845577	0.0890722	0.0927432	0.0945943	0.0867564	0.100954	0.0901892	0.0960358	0.0918577	0.0982944	0.0896402	0.0997649	0.087531	0.0916942
PWY_7858	0.00540413	0	0	0	0	0	0	0.00749739	0	0	0	0	0	0	0	0
PWY_7883	0.00943609	0.016697	0.0155749	0.0228219	0.0210706	0.0193062	0.0145635	0.025226	0.0156868	0.0230294	0.0228809	0.011646	0.00595966	0.00784013	0.0168592	0.00799015
PWY_7942	0.0117482	0	0	0	0.00712574	0	0	0	0	0	0	0.00757283	0	0	0	0
PWY_7953	0.105626	0.102791	0.096431	0.0990976	0.10762	0.103656	0.0924763	0.102069	0.0945248	0.0963118	0.0941352	0.111802	0.105545	0.112871	0.102463	0.110307
PWY_7977	0.0736684	0.06015	0.0873342	0.0755919	0.0845534	0.0776997	0.0722395	0.102245	0.0845247	0.087954	0.088627	0.0647697	0.0548946	0.0470896	0.0739732	0.0558681
PWY_7992	0.0480696	0.0440567	0.0294264	0.0439338	0.0186799	0.0184787	0.0185306	0.0186628	0.0114741	0.0147234	0	0.0214283	0.0146853	0	0.0200868	0.0135994
PWY_8004	0.026768	0.0320748	0.0501588	0.0397132	0.0333641	0.0400314	0.028213	0.0310134	0.0289506	0.0315352	0.032766	0.0297303	0.0244265	0.0290918	0.0372547	0.0374021
PWY_801	0.0322146	0.0292872	0.0187294	0.0291162	0.00689967	0.012479	0.0055214	0.00689495	0	0	0.00765452	0	0	0	0	0
PWY_8073	0.0296515	0.0264517	0.0415126	0.0400314	0.0512284	0.0338197	0.0259007	0.0397346	0.0312445	0.035975	0.0280629	0.00956858	0.00726063	0	0.0164741	0.00588713
PWY_8131	0.0317112	0.0199795	0.0280478	0.0265894	0.0118834	0.0288836	0.00643833	0	0.00823411	0	0	0.022827	0.0166367	0.00932149	0.0200064	0.00618045
PWY_8173	0	0	0.0196758	0	0	0	0	0	0	0	0	0	0	0	0	0
PWY_8174	0	0	0.0196758	0	0	0	0	0	0	0	0	0	0	0	0	0
PWY_8175	0	0	0.0196758	0	0	0	0	0	0	0	0	0	0	0	0	0
PWY_8178	0.0757131	0.0725265	0.0911147	0.0827131	0.0861858	0.0795895	0.0871289	0.0951962	0.0888661	0.0826253	0.0817471	0.0731425	0.0700051	0.0640794	0.0788173	0.0643145
PWY_8187	0.0626473	0.0475494	0.0433519	0.0413188	0.0455063	0.0526085	0.0478638	0.0273128	0.0472033	0.0369671	0.0335526	0.050522	0.0609068	0.0581426	0.0676696	0.0644546
PWY_8188	0	0	0	0	0	0	0	0	0.00811073	0	0	0	0	0	0	0
PWY_8189	0	0	0	0	0	0	0	0	0.00811073	0	0	0	0	0	0	0
PWY_821	0.0103924	0.0204479	0.0183444	0.0150139	0	0.0228351	0	0	0	0	0	0.0169654	0.0178379	0.0226764	0.0241658	0.0262971
PWY_841	0.0796709	0.0918871	0.0854362	0.0885099	0.0883921	0.0772979	0.0925502	0.107598	0.0998833	0.100755	0.0985925	0.0801381	0.073571	0.0586987	0.0869847	0.0765608
PWY_922	0	0	0	0	0	0.0091725	0.00654268	0.0101931	0	0	0	0	0	0	0	0
PWY_I9	0.0571247	0.0501739	0.0450229	0.0519266	0.0220638	0.0438121	0.0455605	0.0389244	0.0345996	0.0419535	0.035144	0.0470106	0.049941	0.0352038	0.0472015	0.0350544
PWY0_1061	0	0.0107917	0	0.00881298	0	0.0118619	0.00620754	0.0112299	0.0072558	0.0119658	0	0.010974	0	0.00634539	0.00677325	0.00821277
PWY0_1241	0.0462329	0.0451238	0.0424504	0.0567262	0.0716702	0.0379079	0.0459813	0.0657419	0.0443591	0.0495776	0.0438073	0.0240612	0.0301044	0.00620593	0.0268192	0.0242624
PWY0_1261	0.0296234	0.0341604	0.043499	0.0388496	0.0466372	0.0327722	0.0238368	0.0331964	0.0232438	0.0302424	0.0323438	0.0138304	0.0140234	0.02042	0.0217398	0.0231944
PWY0_1296	0.113476	0.0995707	0.0884245	0.0871841	0.0914816	0.104121	0.107506	0.0732495	0.103319	0.092957	0.0980863	0.123251	0.123545	0.120662	0.108093	0.122303
PWY0_1297	0.0590269	0.0333482	0.0422391	0.0489126	0.0346781	0.0550802	0.0248037	0.0190768	0.0226942	0.0219587	0.0381856	0.0406315	0.0443011	0.0349946	0.0481132	0.0348487
PWY0_1298	0.0467645	0.0284915	0.0380531	0.0326737	0.0239187	0.0394167	0.0248439	0.0184118	0.0219882	0.0216945	0.0197894	0.0338056	0.0398823	0.0342529	0.0408781	0.0334467
PWY0_1319	0.0792337	0.0901086	0.0879311	0.0830486	0.0829349	0.0926322	0.0931045	0.0757808	0.0885075	0.087374	0.089862	0.100537	0.0797065	0.0800884	0.0844188	0.0858364
PWY0_1415	0.00758745	0.0231901	0.0292503	0.0221964	0.0147199	0.028875	0	0	0	0	0	0.0149849	0	0.0071665	0.0180438	0.00958469
PWY0_1477	0.0702904	0.0484455	0.0684192	0.0652615	0.0254599	0.065949	0.0210789	0.0165544	0.0183961	0.017217	0.0159472	0.0613773	0.0532972	0.0550885	0.0706235	0.0464588
PWY0_1479	0.00770472	0.018016	0.0233047	0.0269778	0.0285169	0.0232417	0.0172102	0.0394389	0.0206747	0.034328	0.0293925	0.0129458	0.0132464	0.0107643	0.0221981	0.0157654
PWY0_1586	0.0656964	0.0603112	0.0730306	0.0698957	0.0513492	0.0697895	0.0405667	0.0521995	0.0407225	0.0490558	0.0449579	0.0575573	0.0537445	0.0510723	0.0613612	0.0477223
PWY0_162	0.0624266	0.0627395	0.0670823	0.0756508	0.0838754	0.0577926	0.0739031	0.0981951	0.0766789	0.0818778	0.0745121	0.0461696	0.0309279	0.0169309	0.0490897	0.0355736
PWY0_166	0	0	0.023899	0.00752635	0.0116365	0.0111118	0.0222939	0.0145635	0	0.0107016	0.0181558	0.0100946	0.0276073	0.0258049	0	0.0200291
PWY0_301	0.00306195	0.00529977	0	0	0	0	0	0	0	0	0	0	0	0	0	0
PWY0_42	0.0125673	0.0109145	0.0149537	0.0221638	0.0067277	0.00937669	0.0223323	0.0103993	0.0137051	0.00956709	0	0.0223708	0.0185055	0.00600027	0.0151679	0.00826887
PWY0_781	0	0	0	0.0197561	0	0.00743485	0.0152308	0.00857825	0	0	0	0	0	0	0	0
PWY0_845	0.0340641	0.0359771	0.0565858	0.0570271	0.0761143	0.048487	0.0484648	0.0581949	0.05295	0.0554734	0.0565999	0.0274476	0.012408	0.0102079	0.0339257	0.0325553
PWY0_862	0.00734233	0	0	0	0	0	0.00731615	0.0194257	0	0.0250492	0.0161431	0	0	0	0	0
PWY1G_0	0	0	0	0	0	0	0	0	0	0	0	0.00749027	0.00603021	0.00805761	0.00918762	0.00721972
PWY1ZNC_1	0.00573988	0.0118798	0.0102369	0.00826946	0	0.0130795	0.0126065	0.0180508	0.0103181	0.0149639	0.00756351	0.0156863	0.0169466	0.0183773	0.0152366	0.0218748
PWY3O_4107	0.00300612	0	0.00642856	0	0	0.0055629	0.00654795	0	0	0.00895012	0	0.00719519	0	0.00879853	0.0128457	0
PWY4FS_7	0.0579199	0.0588183	0.0588804	0.0590243	0.0614553	0.0614565	0.0378982	0.0392885	0.0349448	0.0452527	0.0292115	0.0634967	0.0691516	0.0661461	0.052588	0.0486747
PWY4FS_8	0.0579199	0.0588183	0.0588804	0.0590243	0.0614553	0.0614565	0.0378982	0.0392885	0.0349448	0.0452527	0.0292115	0.0634967	0.0691516	0.0661461	0.052588	0.0486747
PWY4LZ_257	0.0284602	0.0280639	0.0367434	0.0318545	0.0244351	0.0377633	0.0213221	0.016399	0.0197408	0.0186023	0.0174533	0.0312388	0.0368919	0.0276813	0.0345252	0.0282336
PWY66_367	0.01673	0.00662982	0.0172263	0.00848113	0	0.0126941	0.00705328	0	0	0	0	0.0113531	0.0148341	0.0150931	0.0179449	0.012529
PWY66_388	0	0	0.00655171	0	0	0	0	0	0	0	0	0	0	0	0	0
PWY66_389	0.00381712	0.00163455	0.0105234	0.00712055	0.0092594	0.0138148	0	0.0139165	0	0.0078703	0.0133328	0.0107174	0	0.00866848	0.01234	0.00799178
PWY66_391	0.0270472	0.0198652	0.0201436	0.0149362	0.007681	0.0251231	0.014151	0.008146	0	0.00815449	0.00987235	0.0211062	0.0188813	0.0179929	0.0274062	0.0151482
PWY66_399	0.0481632	0.0477691	0.0601801	0.0623252	0.0498669	0.0541061	0.060775	0.0392898	0.0622929	0.0405167	0.0388751	0.0473264	0.0383987	0.0348741	0.0518537	0.0410524
PWY66_409	0.0488964	0.0166043	0.0276566	0.0157498	0	0.0215994	0.0220453	0.0218512	0.0305533	0.0356546	0.0579923	0.0297866	0.0209209	0.0143296	0.0362182	0.0192405
PWY66_429	0.0972022	0.0876399	0.091615	0.0921322	0.0872083	0.0924678	0.102833	0.0981835	0.107827	0.092764	0.110068	0.0924488	0.101098	0.0836332	0.10165	0.0974292
PWY66_430	0	0	0	0	0	0	0.00892846	0.0174144	0	0.0190409	0.0167732	0	0	0	0	0
PYRIDNUCSAL_PWY	0.00351707	0	0.00755863	0	0	0.00651099	0.00768622	0	0	0.0104003	0	0.00824901	0	0.00720603	0.0141277	0
PYRIDNUCSYN_PWY	0.0564	0.0554226	0.0708473	0.0616561	0.0604137	0.0533316	0.0708932	0.0847417	0.0744761	0.0674825	0.0821459	0.0521146	0.0380506	0.0409994	0.0597226	0.0514441
PYRIDOXSYN_PWY	0.030594	0.0317296	0.0520552	0.0514072	0.0706183	0.0416706	0.045537	0.0701376	0.0503877	0.0546328	0.0547683	0.0239575	0.0110642	0.00907338	0.0294334	0.0287091
REDCITCYC	0.0035786	0.0144415	0.0194195	0.00940391	0	0.0132374	0.0104635	0	0	0	0	0.010575	0	0.0103133	0	0.0111922
RHAMCAT_PWY	0.0407086	0.0407562	0.0508959	0.0369329	0.0314977	0.0415355	0.0459198	0.0467866	0.0686345	0.0524349	0.065093	0.0439993	0.0559573	0.0457646	0.0517229	0.0556906
RIBOSYN2_PWY	0.0615024	0.0552957	0.0492092	0.0605372	0.0311917	0.0398893	0.0566185	0.0544184	0.0493297	0.0480838	0.0548037	0.0507721	0.043524	0.0394249	0.0536717	0.0494521
RUMP_PWY	0	0.00563241	0.0139426	0.00527559	0	0.00818724	0	0	0.0058409	0	0.00879709	0.00758327	0.00976342	0	0	0
SALVADEHYPOX_PWY	0.039128	0.0248327	0.0407966	0.0236438	0.0219467	0.021818	0.0280787	0.00982317	0.0290592	0.0191492	0.0282417	0.026744	0.0364579	0.0339397	0.0388407	0.0359299
SER_GLYSYN_PWY	0.0799228	0.075462	0.0929079	0.0745876	0.0701287	0.0781801	0.0600712	0.0562627	0.0605562	0.0634313	0.0589908	0.0774855	0.078216	0.102611	0.0855951	0.0849252
SO4ASSIM_PWY	0.0248798	0.037318	0.0529156	0.044487	0.0360158	0.0525297	0.0126065	0	0.0103181	0.0149639	0.00756351	0.0156863	0.0169466	0.0189353	0.029856	0.0229619
SULFATE_CYS_PWY	0.0342926	0.0436214	0.042844	0.0484448	0.0279859	0.0357674	0.0183461	0	0.0151761	0.0213802	0.0112169	0.0211408	0.0194021	0.0251582	0.0355289	0.0294911
TCA_GLYOX_BYPASS	0	0	0	0	0	0	0	0	0	0	0	0.0149849	0.00694591	0.0123384	0.0169296	0.0157099
TCA	0.0275924	0.0330961	0.0337288	0.0364246	0.0127427	0.034483	0.0467028	0.0146205	0.028879	0.0236782	0.0131387	0.0278705	0.0289622	0.0178447	0.0244665	0.0299216
THISYN_PWY	0.0621727	0.0584547	0.0622913	0.0644487	0.0668456	0.0566779	0.0445897	0.055679	0.0437225	0.0471524	0.0358027	0.0429727	0.0511661	0.0445648	0.0499098	0.0384083
THISYNARA_PWY	0.044384	0.0387505	0.0442283	0.0434532	0.0414123	0.0420977	0.0259533	0.0291254	0.0239276	0.0254261	0.0191773	0.0249221	0.02953	0.0267713	0.0294958	0.0216644
THRESYN_PWY	0.0680243	0.0761532	0.0700938	0.0717996	0.0751586	0.0695655	0.0754851	0.0653176	0.0693932	0.0743591	0.076298	0.0809949	0.0810234	0.073811	0.0661835	0.0608333
TRNA_CHARGING_PWY	0.114382	0.113932	0.104353	0.107064	0.120722	0.115981	0.130759	0.138391	0.138708	0.138533	0.136605	0.12296	0.132734	0.14165	0.122146	0.131525
TRPSYN_PWY	0.0474409	0.0483544	0.0680616	0.0580566	0.0477582	0.0528979	0.0715093	0.057028	0.0627422	0.0615461	0.0690666	0.0418519	0.0393846	0.0403788	0.0522258	0.0506149
UDPNAGSYN_PWY	0.0873648	0.094035	0.0739128	0.0877347	0.0706652	0.0835018	0.0446206	0.0553254	0.0374211	0.0530759	0.0475346	0.0785265	0.0844574	0.0707541	0.0764468	0.0704282
VALSYN_PWY	0.140766	0.133065	0.116537	0.124195	0.131697	0.127001	0.149883	0.131922	0.151776	0.142965	0.14496	0.140494	0.15312	0.158851	0.138848	0.147116

## Sheet: Table S3
Table S3. Results of differential gene expression analysis in liver
Gene_ID	Gene_Name	baseMean	log2FoldChange	lfcSE	stat	pvalue	padj	regulate
ENSMUSG00000103509.2	Gm38372	24.2783	3.3708	0.75125	4.48692	7.22587e-06	0.00113995	Up
ENSMUSG00000079671.10	2610203C22Rik	22.7944	2.47144	0.751987	3.28654	0.00101425	0.0387565	Up
ENSMUSG00000102982.2	Gm38319	14.778	3.59715	0.952542	3.77637	0.000159132	0.0116766	Up
ENSMUSG00000061518.12	Cox5b	1925.63	-1.56951	0.422057	-3.7187	0.00020025	0.0133862	Down
ENSMUSG00000026032.9	Ndufb3	714.207	-1.33904	0.350254	-3.82306	0.000131806	0.0103968	Down
ENSMUSG00000026014.16	Raph1	1008.42	1.0447	0.303495	3.44222	0.000576968	0.0263071	Up
ENSMUSG00000040865.17	Ino80d	343.91	1.14852	0.335243	3.42593	0.000612698	0.0270754	Up
ENSMUSG00000121277.1	Gm57184	46.2787	1.97523	0.56101	3.52084	0.000430184	0.0224721	Up
ENSMUSG00000067071.9	Hes6	720.691	-1.56747	0.308793	-5.07611	3.85231e-07	0.000114024	Down
ENSMUSG00000073616.11	Cops9	369.138	-1.49307	0.354874	-4.20732	2.58412e-05	0.00313592	Down
ENSMUSG00000026385.17	Dbi	5840.08	-1.17944	0.300199	-3.92886	8.53505e-05	0.00765051	Down
ENSMUSG00000087691.2	Cd55os	26.5056	2.55048	0.729665	3.49541	0.000473329	0.023642	Up
ENSMUSG00000103928.2	Gm37893	39.5618	2.59076	0.559147	4.63341	3.59684e-06	0.000700541	Up
ENSMUSG00000078193.3	Gm2000	287.184	-1.87852	0.549295	-3.41988	0.00062649	0.0274542	Down
ENSMUSG00000103222.2	Gm37729	38.1294	2.63528	0.658639	4.0011	6.30488e-05	0.00621661	Up
ENSMUSG00000103680.2	Gm37072	27.7009	2.24489	0.604554	3.7133	0.000204573	0.0135603	Up
ENSMUSG00000040225.16	Prrc2c	1080.1	1.23101	0.301628	4.08121	4.48022e-05	0.004712	Up
ENSMUSG00000026565.19	Pou2f1	136.671	1.4274	0.407962	3.49887	0.000467242	0.0235502	Up
ENSMUSG00000084093.2	Gm16418	81.8072	-2.98565	0.514716	-5.80058	6.60873e-09	3.59515e-06	Down
ENSMUSG00000026688.6	Mgst3	383.927	-1.76858	0.52558	-3.365	0.000765427	0.0314463	Down
ENSMUSG00000005674.10	Tomm40l	1342.39	2.49473	0.388989	6.41338	1.42332e-10	9.76276e-08	Up
ENSMUSG00000103983.2	Gm20045	40.1481	2.1144	0.645325	3.27648	0.00105108	0.0392935	Up
ENSMUSG00000104245.2	Gm38155	18.4963	3.70104	0.854244	4.33253	1.47403e-05	0.00198755	Up
ENSMUSG00000096929.9	A330023F24Rik	24.642	2.22061	0.630286	3.52318	0.000426408	0.0223489	Up
ENSMUSG00000047617.12	Paxx	118.128	-1.69052	0.415967	-4.06406	4.82263e-05	0.00500539	Down
ENSMUSG00000015092.10	Edf1	2402.74	-1.65034	0.450795	-3.66095	0.000251278	0.0156742	Down
ENSMUSG00000044627.12	Swi5	1049.19	-1.07236	0.3128	-3.42826	0.000607473	0.0269957	Down
ENSMUSG00000085599.2	Gm13449	11.2906	4.20791	1.21515	3.46287	0.000534445	0.0253195	Up
ENSMUSG00000062997.7	Rpl35	2357.13	-1.35707	0.415274	-3.26789	0.00108351	0.039914	Down
ENSMUSG00000026987.17	Baz2b	288.843	1.16118	0.35141	3.30435	0.000951956	0.036809	Up
ENSMUSG00000086231.2	Rapgef4os3	126.71	5.44901	0.602512	9.04382	1.51292e-19	1.19339e-15	Up
ENSMUSG00000027009.19	Itga4	263.271	1.41933	0.407699	3.48132	0.00049894	0.0243567	Up
ENSMUSG00000074994.7	Qser1	435.58	1.03917	0.312742	3.32279	0.00089122	0.0351295	Up
ENSMUSG00000033943.16	Mga	538.846	1.10642	0.325843	3.39555	0.0006849	0.0290034	Up
ENSMUSG00000074884.13	Serf2	562.009	-1.46212	0.37907	-3.85713	0.000114726	0.00928165	Down
ENSMUSG00000033256.15	Shf	134.706	-1.62059	0.503835	-3.21652	0.00129758	0.0454902	Down
ENSMUSG00000027360.6	Hdc	609.428	1.75296	0.504957	3.4715	0.00051756	0.0247425	Up
ENSMUSG00000068267.6	Cenpb	1659.38	-1.13976	0.336053	-3.39161	0.00069483	0.0293092	Down
ENSMUSG00000027340.16	Slc23a2	700.845	1.20164	0.313613	3.83161	0.000127306	0.0101948	Up
ENSMUSG00000086141.9	9030622O22Rik	372.394	1.43979	0.393198	3.66175	0.000250502	0.0156742	Up
ENSMUSG00000007659.19	Bcl2l1	450.627	-1.17344	0.315198	-3.72288	0.000196962	0.0133862	Down
ENSMUSG00000038523.11	1700003F12Rik	7.20128	-5.35951	1.65128	-3.24566	0.00117178	0.042302	Down
ENSMUSG00000067847.14	Romo1	751.857	-2.1967	0.482502	-4.55273	5.29536e-06	0.000908039	Down
ENSMUSG00000046229.11	Scand1	467.102	-2.28061	0.494176	-4.61497	3.93154e-06	0.000721208	Down
ENSMUSG00000078949.3	R3hdml	20.0484	3.79135	0.887082	4.27396	1.92033e-05	0.00244315	Up
ENSMUSG00000017754.14	Pltp	997.9	-1.36042	0.358299	-3.79688	0.000146526	0.0111134	Down
ENSMUSG00000070495.12	Ctcfl	70.1241	2.4288	0.630443	3.85252	0.000116908	0.00940989	Up
ENSMUSG00000087382.9	Ctcflos	695.576	2.1187	0.442809	4.78469	1.71251e-06	0.000422134	Up
ENSMUSG00000016252.8	Atp5e	2242.72	-1.63536	0.436519	-3.74637	0.000179414	0.0126613	Down
ENSMUSG00000016344.15	Ppdpf	945.255	-1.25867	0.334765	-3.75986	0.00017001	0.0121913	Down
ENSMUSG00000025255.19	Zfhx4	304.779	1.13344	0.330234	3.43223	0.000598633	0.0267536	Up
ENSMUSG00000040269.6	Mrps28	285.793	-1.43754	0.370715	-3.87774	0.000105431	0.00880424	Down
ENSMUSG00000027533.11	Fabp5	116.592	-1.8057	0.446883	-4.04064	5.33046e-05	0.00542538	Down
ENSMUSG00000027556.16	Car1	102.81	-1.66208	0.428632	-3.87764	0.000105477	0.00880424	Down
ENSMUSG00000027559.6	Car3	33859.9	-1.93805	0.348051	-5.56831	2.57228e-08	1.19354e-05	Down
ENSMUSG00000104918.2	Gm42944	17.7375	3.18551	0.810147	3.93202	8.42344e-05	0.00763725	Up
ENSMUSG00000103135.2	Gm37979	4.98756	5.76237	1.76907	3.25729	0.0011248	0.0410761	Up
ENSMUSG00000057036.8	Gm7536	122.59	-1.86907	0.562374	-3.32353	0.000888862	0.0351295	Down
ENSMUSG00000037652.16	Phc3	528.765	1.25426	0.294605	4.25742	2.06798e-05	0.00260996	Up
ENSMUSG00000027677.18	Ttc14	474.702	1.73093	0.361148	4.79284	1.64435e-06	0.000411767	Up
ENSMUSG00000105556.2	Gm43080	11.6519	3.74483	1.10823	3.37911	0.000727198	0.0304304	Up
ENSMUSG00000037270.19	Bltp1	979.964	1.10164	0.345487	3.18867	0.00142928	0.049018	Up
ENSMUSG00000103313.2	Gm38357	19.2224	6.72892	1.49559	4.49918	6.82155e-06	0.00108704	Up
ENSMUSG00000027796.3	Smad9	562.99	1.65444	0.415041	3.9862	6.71389e-05	0.00657878	Up
ENSMUSG00000098912.9	1500004A13Rik	25.4382	2.59009	0.724317	3.57591	0.000349014	0.0196645	Up
ENSMUSG00000042737.10	Dpm3	307.233	-2.04393	0.424956	-4.80974	1.51123e-06	0.000384536	Down
ENSMUSG00000042312.11	S100a13	345.664	-1.25543	0.394186	-3.18487	0.00144817	0.0492377	Down
ENSMUSG00000068877.13	Selenbp2	1272.64	-3.43134	0.561893	-6.10675	1.01679e-09	6.16958e-07	Down
ENSMUSG00000054312.7	Mrps21	544.008	-1.44846	0.40996	-3.53318	0.000410595	0.0218836	Down
ENSMUSG00000015943.12	Bola1	394.831	-1.56108	0.421234	-3.70598	0.000210573	0.0138996	Down
ENSMUSG00000074398.7	Gm15441	450.871	3.73136	0.52904	7.05308	1.74999e-12	2.30065e-09	Up
ENSMUSG00000105909.2	Gm43189	89.3571	4.21313	0.527736	7.9834	1.42354e-15	2.24577e-12	Up
ENSMUSG00000038092.7	Hsd3b5	774.637	-3.27194	0.510839	-6.40503	1.50341e-10	9.88241e-08	Down
ENSMUSG00000105272.2	Gm43071	29.1061	3.36585	0.718784	4.68269	2.8313e-06	0.000565399	Up
ENSMUSG00000102780.2	Gm38253	17.8928	2.71889	0.791392	3.43557	0.000591299	0.0266343	Up
ENSMUSG00000068762.12	Gstm6	883.944	-1.38166	0.293816	-4.70247	2.57031e-06	0.000555469	Down
ENSMUSG00000004038.10	Gstm3	195.327	-1.7827	0.488412	-3.65	0.000262245	0.0160356	Down
ENSMUSG00000105572.2	Gm43300	15.3713	4.54558	1.12642	4.03543	5.45012e-05	0.00547651	Up
ENSMUSG00000106087.2	Gm43609	99.6643	4.06279	0.497329	8.16922	3.10378e-16	8.16086e-13	Up
ENSMUSG00000105597.2	4633401B06Rik	33.2497	3.79118	0.730993	5.18635	2.14461e-07	6.87519e-05	Up
ENSMUSG00000054091.10	1810037I17Rik	269.837	-1.36101	0.375125	-3.62816	0.000285445	0.0169931	Down
ENSMUSG00000089635.2	Gm16559	122.169	2.66692	0.586157	4.54984	5.36868e-06	0.000910713	Up
ENSMUSG00000028034.16	Fubp1	676.961	1.567	0.364848	4.29493	1.74745e-05	0.00233626	Up
ENSMUSG00000104528.2	Gm43314	97.2835	2.25494	0.571646	3.94464	7.99186e-05	0.00741645	Up
ENSMUSG00000058006.13	Mdn1	352.635	1.36923	0.33075	4.13978	3.47635e-05	0.00380854	Up
ENSMUSG00000071014.11	Ndufb6	616.232	-1.09084	0.298016	-3.66033	0.000251887	0.0156742	Down
ENSMUSG00000028461.13	Ccdc107	1009.86	-1.61255	0.452435	-3.56417	0.000365015	0.0200715	Down
ENSMUSG00000028470.11	Hint2	1613.31	-1.25815	0.391796	-3.21123	0.00132168	0.0457876	Down
ENSMUSG00000043770.11	Gm12481	213.042	-1.56907	0.373326	-4.20296	2.63447e-05	0.0031486	Down
ENSMUSG00000028334.11	Nans	175.883	-1.21928	0.362242	-3.36592	0.000762876	0.0314233	Down
ENSMUSG00000053317.12	Sec61b	489.713	-1.36795	0.34696	-3.94267	8.058e-05	0.00743409	Down
ENSMUSG00000055296.15	Tmem245	1133.33	1.65609	0.29648	5.58585	2.32562e-08	1.11179e-05	Up
ENSMUSG00000066153.3	Mup21	2847.57	-1.22223	0.323933	-3.77309	0.000161235	0.0117761	Down
ENSMUSG00000038422.3	Hdhd3	229.935	-1.46658	0.328439	-4.46531	7.99547e-06	0.00121285	Down
ENSMUSG00000039105.7	Atp6v1g1	909.896	-1.4451	0.404424	-3.57323	0.000352606	0.0197566	Down
ENSMUSG00000062627.10	Mysm1	291.893	1.1351	0.329288	3.44715	0.000566532	0.0260572	Up
ENSMUSG00000028553.13	Angptl3	10627	-1.12953	0.30628	-3.68791	0.000226103	0.0147397	Down
ENSMUSG00000057722.18	Lepr	391.27	2.51432	0.560707	4.4842	7.31874e-06	0.00114317	Up
ENSMUSG00000034785.16	Dio1	1865.66	-1.20417	0.316282	-3.80727	0.00014051	0.0107606	Down
ENSMUSG00000034645.15	Zyg11a	151.664	1.99419	0.545038	3.65882	0.000253382	0.0156742	Up
ENSMUSG00000034610.15	Tut4	535.35	1.38261	0.340941	4.05529	5.00726e-05	0.00512951	Up
ENSMUSG00000028716.16	Pdzk1ip1	39.3902	-3.63043	0.869867	-4.17355	2.99888e-05	0.00343967	Down
ENSMUSG00000028715.3	Cyp4a14	76531.3	1.90147	0.533115	3.56672	0.000361476	0.0200472	Up
ENSMUSG00000066072.14	Cyp4a10	38549.8	1.65907	0.456609	3.63345	0.00027966	0.0168374	Up
ENSMUSG00000028712.13	Cyp4a31	1051.02	2.30482	0.346746	6.647	2.99128e-11	2.62169e-08	Up
ENSMUSG00000063929.7	Cyp4a32	1404.52	1.54736	0.465694	3.32269	0.000891528	0.0351295	Up
ENSMUSG00000006395.18	Hyi	760.086	-1.16581	0.313716	-3.71615	0.000202285	0.0134652	Down
ENSMUSG00000078570.11	1110065P20Rik	92.5732	-1.56797	0.450231	-3.4826	0.000496578	0.0243292	Down
ENSMUSG00000028842.16	Ago3	296.986	1.21682	0.326117	3.73123	0.000190546	0.0130951	Up
ENSMUSG00000102602.2	A930004J17Rik	75.5871	3.40607	0.503445	6.76554	1.32815e-11	1.30956e-08	Up
ENSMUSG00000028670.15	Lypla2	850.992	-1.26801	0.399006	-3.17791	0.00148339	0.0498974	Down
ENSMUSG00000023433.9	Cela3b	14.5531	-21.5009	3.9099	-5.49908	3.81779e-08	1.58498e-05	Down
ENSMUSG00000066036.15	Ubr4	3092.54	1.21025	0.328396	3.68534	0.000228399	0.0147405	Up
ENSMUSG00000086682.3	Gm16023	13.0806	3.63574	0.962328	3.77807	0.000158051	0.0116515	Up
ENSMUSG00000035692.8	Isg15	153.45	-1.93631	0.577552	-3.35262	0.000800518	0.0322991	Down
ENSMUSG00000040407.19	Akap9	869.642	1.13564	0.282923	4.01394	5.97136e-05	0.00596229	Up
ENSMUSG00000028998.7	Tomm7	446.353	-1.54835	0.42766	-3.62052	0.000294011	0.0173071	Down
ENSMUSG00000038135.5	Crygn	45.7718	-2.8314	0.712587	-3.97341	7.08521e-05	0.00681563	Down
ENSMUSG00000043833.8	2900005J15Rik	79.3496	2.90271	0.696177	4.1695	3.05273e-05	0.00346473	Up
ENSMUSG00000038056.16	Kmt2c	433.227	1.42917	0.404111	3.53658	0.00040534	0.0216767	Up
ENSMUSG00000048271.15	Rbm33	723.739	1.1424	0.312403	3.6568	0.000255379	0.0156765	Up
ENSMUSG00000105326.2	6030400A10Rik	5.00308	5.76357	1.72806	3.33529	0.000852117	0.0341193	Up
ENSMUSG00000029167.14	Ppargc1a	305.993	1.80173	0.347598	5.18338	2.179e-07	6.87519e-05	Up
ENSMUSG00000105192.2	Gm42796	37.7363	3.09013	0.795052	3.8867	0.000101615	0.00857263	Up
ENSMUSG00000096617.4	Gm5559	356.961	-1.80725	0.538787	-3.3543	0.000795675	0.0321861	Down
ENSMUSG00000097772.9	5430416N02Rik	42.0509	1.86477	0.567729	3.28462	0.00102119	0.0387565	Up
ENSMUSG00000043940.16	Wdfy3	1119.44	1.15724	0.340169	3.40194	0.000669082	0.0286832	Up
ENSMUSG00000087439.2	Gm15788	24.2651	2.31143	0.725942	3.18405	0.00145232	0.0492727	Up
ENSMUSG00000104156.3	Gm38102	39.2925	3.33533	0.629448	5.29881	1.1656e-07	4.17921e-05	Up
ENSMUSG00000023707.14	Ogfod2	382.883	-1.08389	0.322219	-3.36384	0.000768656	0.0314969	Down
ENSMUSG00000104814.2	Gm42979	19.7288	3.90596	0.86523	4.51436	6.35081e-06	0.00103289	Up
ENSMUSG00000070473.5	Cldn3	1766.88	-1.47124	0.447776	-3.28567	0.00101742	0.0387565	Down
ENSMUSG00000019054.14	Fis1	710.297	-1.04871	0.289277	-3.62527	0.000288662	0.01712	Down
ENSMUSG00000105802.2	Gm43012	38.6645	1.95557	0.58468	3.34469	0.000823735	0.0330668	Up
ENSMUSG00000029725.11	Ppp1r35	220.199	-1.96891	0.540885	-3.64017	0.000272457	0.0165318	Down
ENSMUSG00000050552.9	Lamtor4	690.625	-1.62352	0.400023	-4.05856	4.93755e-05	0.00509117	Down
ENSMUSG00000029622.17	Arpc1b	618.811	-1.07228	0.301022	-3.56213	0.00036786	0.0201506	Down
ENSMUSG00000019577.7	Pdk4	289.418	2.49931	0.532975	4.68936	2.74061e-06	0.000562391	Up
ENSMUSG00000020440.14	Arf5	1309.59	-1.6029	0.40316	-3.97585	7.01284e-05	0.0067874	Down
ENSMUSG00000054446.9	Cpa1	15.6391	-21.5975	3.90968	-5.52411	3.31163e-08	1.49269e-05	Down
ENSMUSG00000106889.2	Gm7463	56.899	1.63294	0.454477	3.59301	0.000326881	0.0186169	Up
ENSMUSG00000002413.16	Braf	428.711	1.28086	0.364692	3.51218	0.00044444	0.0227602	Up
ENSMUSG00000036938.18	Try5	15.2047	-21.5604	3.90977	-5.51449	3.49784e-08	1.53283e-05	Down
ENSMUSG00000057163.4	Prss2	14.9875	-21.5399	3.90981	-5.50918	3.60504e-08	1.53711e-05	Down
ENSMUSG00000009281.7	Rarres2	3833.83	-1.01804	0.30996	-3.28441	0.00102198	0.0387565	Down
ENSMUSG00000107962.2	Gm43980	28.8856	3.16023	0.684367	4.61774	3.87949e-06	0.000721208	Up
ENSMUSG00000045441.6	Gprin3	573.386	1.41896	0.441474	3.21414	0.00130836	0.0456651	Up
ENSMUSG00000036390.9	Gadd45a	75.4461	-1.89091	0.560351	-3.37452	0.000739455	0.0307801	Down
ENSMUSG00000054422.8	Fabp1	60799.1	-1.67031	0.373461	-4.47251	7.73069e-06	0.00119568	Down
ENSMUSG00000107749.2	Gm44321	11.9465	5.24826	1.34069	3.91459	9.05581e-05	0.00789615	Up
ENSMUSG00000108368.2	Gm45053	98.4154	3.24531	0.605605	5.35879	8.37792e-08	3.07372e-05	Up
ENSMUSG00000030035.15	Wbp1	450.899	-1.20796	0.351011	-3.44137	0.000578781	0.0263137	Down
ENSMUSG00000063415.13	Cyp26b1	107.485	1.80866	0.529846	3.41356	0.000641206	0.0278669	Up
ENSMUSG00000108064.2	Gm44423	24.5584	3.85442	0.827219	4.65949	3.17001e-06	0.000625125	Up
ENSMUSG00000101397.8	Mug-ps1	190.174	2.27202	0.504611	4.50252	6.71522e-06	0.00108101	Up
ENSMUSG00000030122.14	Ptms	10997.6	-1.7204	0.35365	-4.86469	1.14635e-06	0.000306523	Down
ENSMUSG00000060032.7	H2aj	608.447	-2.11003	0.448586	-4.70373	2.55451e-06	0.000555469	Down
ENSMUSG00000041698.12	Slco1a1	5010.44	-1.48056	0.465873	-3.17803	0.00148281	0.0498974	Down
ENSMUSG00002074877.1	Gm54500	9.0272	6.61028	1.54472	4.27929	1.87494e-05	0.00242451	Up
ENSMUSG00000035545.14	Leng8	912.154	1.82633	0.488105	3.74168	0.000182796	0.0127601	Up
ENSMUSG00000030431.9	Tmem238	351.381	-1.45399	0.333202	-4.3637	1.2788e-05	0.00180128	Down
ENSMUSG00000002265.18	Peg3	513.504	1.98544	0.624526	3.17912	0.00147724	0.0498974	Up
ENSMUSG00000100586.3	Vmn1r90	37.1663	3.2555	0.889543	3.65974	0.000252471	0.0156742	Up
ENSMUSG00000098330.2	Gtpbp4-ps1	233.283	4.70386	0.683118	6.88586	5.74384e-12	6.47248e-09	Up
ENSMUSG00000041571.11	Selenow	1084.54	-1.45745	0.394376	-3.69559	0.000219373	0.0143603	Down
ENSMUSG00000019158.10	Tmem160	261.184	-1.68743	0.358083	-4.71239	2.44827e-06	0.000543999	Down
ENSMUSG00000074336.6	Apoc4	9383.39	-2.43672	0.538544	-4.52466	6.04938e-06	0.000994115	Down
ENSMUSG00000040564.15	Apoc1	44587.8	-2.26783	0.492186	-4.60767	4.07199e-06	0.000738388	Down
ENSMUSG00000064254.7	Ethe1	268.172	-1.11839	0.341453	-3.27539	0.00105516	0.0392968	Down
ENSMUSG00000003380.12	Rabac1	1241.21	-1.44437	0.327389	-4.41177	1.02527e-05	0.00151165	Down
ENSMUSG00000086868.2	Gm15883	71.5793	1.56359	0.433955	3.60312	0.000314426	0.0181036	Up
ENSMUSG00000040390.14	Map3k10	195.802	-1.44578	0.393225	-3.67672	0.000236248	0.0151506	Down
ENSMUSG00000030587.6	2200002D01Rik	168.362	-1.92767	0.51502	-3.74291	0.000181905	0.0127544	Down
ENSMUSG00000074211.5	Sdhaf1	229.281	-1.13177	0.327745	-3.45318	0.000554013	0.0259111	Down
ENSMUSG00000109378.2	Gm49396	15.8212	3.40831	0.869553	3.91961	8.86923e-05	0.00786073	Up
ENSMUSG00000036570.15	Fxyd1	3225.36	-1.60481	0.471583	-3.40302	0.000666443	0.028648	Down
ENSMUSG00000036459.16	Wtip	39.0746	-2.05961	0.647197	-3.18236	0.00146081	0.0494545	Down
ENSMUSG00000108621.3	Gm33989	741.056	1.30917	0.371128	3.52755	0.000419431	0.0221302	Up
ENSMUSG00000004610.5	Etfb	1258.16	-2.33428	0.570267	-4.09331	4.25253e-05	0.00453297	Down
ENSMUSG00000003873.12	Bax	317.837	-2.05591	0.588195	-3.49528	0.000473559	0.023642	Down
ENSMUSG00000030851.16	Ldhc	5.82551	-6.05178	1.82628	-3.31371	0.000920659	0.0359513	Down
ENSMUSG00000109231.2	Gm45737	5.39249	5.87262	1.77102	3.31596	0.000913279	0.0358355	Up
ENSMUSG00000109539.2	Gm44667	11.9131	4.07136	1.08334	3.75817	0.000171164	0.0122185	Up
ENSMUSG00000078671.12	Chd2	519.673	1.05579	0.292522	3.60926	0.000307069	0.0178206	Up
ENSMUSG00000030611.11	Mrps11	225.377	-1.27976	0.401819	-3.18492	0.00144794	0.0492377	Down
ENSMUSG00000108425.2	Gm44706	204.382	2.93094	0.420382	6.97209	3.12268e-12	3.7895e-09	Up
ENSMUSG00000108436.2	Gm44851	17.0764	2.79487	0.831766	3.36017	0.000778957	0.0316723	Up
ENSMUSG00000108825.2	Gm45838	104.285	2.96256	0.521616	5.67958	1.35029e-08	7.10073e-06	Up
ENSMUSG00000109005.2	Gm45221	12.2009	4.49361	1.20448	3.73074	0.000190915	0.0130951	Up
ENSMUSG00000098041.2	Gm26981	24.7956	3.12057	0.908087	3.43642	0.000589454	0.0266343	Up
ENSMUSG00000030643.15	Rab30	531.319	1.85015	0.33983	5.44433	5.20015e-08	2.00092e-05	Up
ENSMUSG00000035686.9	Thrsp	2832.11	-3.01861	0.461953	-6.53446	6.38401e-11	4.99657e-08	Down
ENSMUSG00000110099.2	Gm45344	9.91135	6.75466	1.55134	4.35407	1.33631e-05	0.00183318	Up
ENSMUSG00000043866.12	Taf10	744.45	-1.01935	0.308012	-3.30944	0.00093484	0.0363252	Down
ENSMUSG00000030655.16	Smg1	1296.52	1.17553	0.279353	4.20804	2.57597e-05	0.00313592	Up
ENSMUSG00000033904.17	Ccp110	156.113	1.21391	0.352109	3.44755	0.000565696	0.0260572	Up
ENSMUSG00000030762.12	Aqp8	578.633	-2.18183	0.457739	-4.76655	1.87411e-06	0.000434793	Down
ENSMUSG00000030717.10	Nupr1	45.5368	-3.46486	0.939821	-3.68673	0.000227157	0.0147405	Down
ENSMUSG00000047721.9	Bola2	406.966	-2.15918	0.557662	-3.87184	0.000108015	0.00896234	Down
ENSMUSG00000042462.5	Dctpp1	442.771	-1.32537	0.321684	-4.12009	3.78716e-05	0.00412043	Down
ENSMUSG00000030814.18	Bcl7c	230.811	-2.24723	0.540127	-4.16056	3.17474e-05	0.0035521	Down
ENSMUSG00000108614.2	2610306O10Rik	12.4883	5.09294	1.31759	3.86533	0.000110938	0.00906817	Up
ENSMUSG00000025499.19	Hras	531.945	-1.0361	0.295906	-3.50144	0.000462751	0.0233986	Down
ENSMUSG00000037772.14	Mrpl23	419.776	-1.60713	0.444469	-3.61584	0.000299374	0.0175574	Down
ENSMUSG00000087687.4	Pet100	250.379	-2.96715	0.691398	-4.29152	1.77458e-05	0.00235259	Down
ENSMUSG00000023073.3	Slc10a2	229.775	-1.35152	0.391446	-3.45263	0.000555145	0.0259111	Down
ENSMUSG00000108969.2	Gm45044	41.6723	2.08438	0.611614	3.40799	0.000654433	0.0282859	Up
ENSMUSG00000031481.9	Tpte	22.1585	2.11501	0.653391	3.23697	0.00120804	0.0433137	Up
ENSMUSG00000056313.6	Tcim	237.794	-1.47813	0.36082	-4.0966	4.1927e-05	0.00449959	Down
ENSMUSG00000037234.18	Hook3	1204.91	1.09321	0.281014	3.89024	0.000100144	0.00853981	Up
ENSMUSG00000109674.2	Gm45470	192.739	3.50775	0.41332	8.48678	2.12442e-17	6.70298e-14	Up
ENSMUSG00000031490.7	Eif4ebp1	867.127	-1.17394	0.334728	-3.50714	0.000452955	0.0230021	Down
ENSMUSG00000031592.11	Pcm1	430.95	1.34363	0.350864	3.82948	0.000128412	0.0102315	Up
ENSMUSG00000110397.3	Gm45540	30.9295	3.27399	0.780314	4.19573	2.71989e-05	0.00320216	Up
ENSMUSG00000036199.10	Ndufa13	1443.88	-1.55677	0.408701	-3.80907	0.000139489	0.0107345	Down
ENSMUSG00000058833.12	Rex1bd	626.751	-1.75244	0.445972	-3.92948	8.51292e-05	0.00765051	Down
ENSMUSG00000071076.9	Jund	556.776	-1.5102	0.423474	-3.56622	0.000362162	0.0200472	Down
ENSMUSG00000007950.10	Abhd8	64.0965	-1.50427	0.458811	-3.27864	0.00104309	0.0391126	Down
ENSMUSG00000046718.9	Bst2	1562.7	-1.2112	0.339003	-3.57282	0.000353155	0.0197566	Down
ENSMUSG00000036990.14	Otud4	939.807	1.05882	0.319868	3.31019	0.000932335	0.0363173	Up
ENSMUSG00000033751.6	Gadd45gip1	615.629	-1.67144	0.46897	-3.56407	0.000365144	0.0200715	Down
ENSMUSG00000041203.10	Trir	796.382	-1.31683	0.374806	-3.51335	0.000442486	0.0227602	Down
ENSMUSG00000120204.1	Gm56850	6.90993	6.23688	1.78643	3.49125	0.000480762	0.0239259	Up
ENSMUSG00000110496.2	Gm45909	116.263	3.26337	0.596939	5.46684	4.58133e-08	1.80688e-05	Up
ENSMUSG00000031897.10	Psmb10	569.69	-1.109	0.343414	-3.22933	0.00124079	0.0439881	Down
ENSMUSG00000003847.17	Nfat5	731.306	1.83026	0.437016	4.18809	2.81318e-05	0.00328746	Up
ENSMUSG00000031827.14	Cotl1	221.45	-1.71263	0.525402	-3.25966	0.00111544	0.0408287	Down
ENSMUSG00000074052.8	BC048644	56.5449	2.6115	0.601934	4.33851	1.4345e-05	0.00195093	Up
ENSMUSG00000006519.12	Cyba	131.939	-1.67626	0.486125	-3.4482	0.00056434	0.0260572	Down
ENSMUSG00000074476.7	Spc24	230.97	-1.23517	0.356875	-3.46109	0.000538002	0.0254117	Down
ENSMUSG00000047822.9	Angptl8	736.693	-2.03318	0.442836	-4.59126	4.40573e-06	0.000789828	Down
ENSMUSG00000040883.19	Tmem205	6974.51	-1.32918	0.411432	-3.23061	0.00123527	0.0438909	Down
ENSMUSG00000001348.16	Acp5	1418.39	-1.25169	0.34917	-3.58475	0.000337403	0.0190784	Down
ENSMUSG00000010607.9	Pigyl	234.456	-1.07179	0.324202	-3.30592	0.000946641	0.0366934	Down
ENSMUSG00000039438.8	Ttc36	1705.72	-1.54834	0.395801	-3.91192	9.15657e-05	0.00793704	Down
ENSMUSG00000032081.11	Apoc3	31039.4	-1.7257	0.5044	-3.4213	0.000623224	0.0273871	Down
ENSMUSG00000042293.9	Gm5617	386.991	-1.34522	0.395774	-3.39897	0.000676406	0.0288405	Down
ENSMUSG00002075524.1	Gm55094	14.0397	-4.82424	1.136	-4.24669	2.16952e-05	0.00269499	Down
ENSMUSG00000102411.2	Gm36936	32.8837	3.3693	0.637553	5.28473	1.25887e-07	4.31737e-05	Up
ENSMUSG00000097073.8	9430037G07Rik	66.0361	3.19386	0.544135	5.86962	4.36803e-09	2.46108e-06	Up
ENSMUSG00000097177.9	9330159M07Rik	37.5964	1.95864	0.567906	3.44888	0.000562916	0.0260572	Up
ENSMUSG00000062933.8	Gm10123	372.02	-1.09431	0.321553	-3.4032	0.000666018	0.028648	Down
ENSMUSG00000046785.9	Epm2aip1	628.734	1.16187	0.303766	3.82489	0.000130828	0.0103716	Up
ENSMUSG00000111793.2	Gm47950	8.1281	4.69941	1.44309	3.25649	0.00112799	0.0410974	Up
ENSMUSG00000038060.16	Dlec1	151.606	4.14428	0.625366	6.62697	3.42655e-11	2.84512e-08	Up
ENSMUSG00000032525.16	Nktr	411.57	1.19499	0.326108	3.66439	0.000247929	0.0156453	Up
ENSMUSG00000035202.9	Lars2	6410.64	-3.14905	0.389585	-8.08308	6.31518e-16	1.24535e-12	Down
ENSMUSG00000090112.9	Shprh	506.036	1.01812	0.295691	3.44321	0.000574856	0.0263071	Up
ENSMUSG00000111447.2	Gm48249	6.21406	6.07899	1.69484	3.58675	0.000334823	0.0190006	Up
ENSMUSG00000110841.3	Gpx4-ps2	627.745	-1.03176	0.297892	-3.46354	0.000533126	0.0253195	Down
ENSMUSG00000087030.2	Gm16143	13.0087	4.31763	1.11084	3.88681	0.000101571	0.00857263	Up
ENSMUSG00000096991.2	Gm26789	8.8135	4.12874	1.26829	3.25536	0.00113248	0.0411661	Up
ENSMUSG00000020180.11	Snrpd3	478.245	-1.15681	0.337555	-3.42702	0.000610249	0.0270429	Down
ENSMUSG00000001663.11	Gstt1	4404.32	-1.35134	0.279022	-4.84312	1.27814e-06	0.000336066	Down
ENSMUSG00000020308.8	Tpgs1	274.04	-1.29553	0.387277	-3.34523	0.000822153	0.0330668	Down
ENSMUSG00000035835.15	Plppr3	40.2695	2.41625	0.657913	3.6726	0.000240099	0.0152734	Up
ENSMUSG00000075706.12	Gpx4	4684	-1.12634	0.325723	-3.45796	0.00054428	0.0255552	Down
ENSMUSG00000020150.14	Gamt	3271.26	-2.13948	0.469727	-4.55473	5.24525e-06	0.000908039	Down
ENSMUSG00000020163.13	Uqcr11	1872.26	-2.14331	0.406438	-5.2734	1.33922e-07	4.49522e-05	Down
ENSMUSG00000035215.10	Lsm7	157.052	-1.84198	0.520455	-3.53917	0.000401381	0.0216767	Down
ENSMUSG00000020219.8	Timm13	916.326	-1.19048	0.303932	-3.91693	8.96834e-05	0.00789615	Down
ENSMUSG00000034917.9	Tjp3	210.506	-1.04343	0.32497	-3.21084	0.00132348	0.0457876	Down
ENSMUSG00000078440.11	Dohh	205.341	-1.56937	0.373385	-4.20309	2.63297e-05	0.0031486	Down
ENSMUSG00000054452.11	Tle5	7749.93	-1.38651	0.293972	-4.71647	2.39972e-06	0.000540828	Down
ENSMUSG00000020034.8	Tcp11l2	432.821	1.03397	0.317692	3.25463	0.00113541	0.0411777	Up
ENSMUSG00000020018.7	Snrpf	62.2169	-2.43168	0.639028	-3.80528	0.000141643	0.010795	Down
ENSMUSG00000034163.11	Zfc3h1	599.703	1.59693	0.378984	4.21372	2.51203e-05	0.00309608	Up
ENSMUSG00000104443.2	4932442E05Rik	10.7776	3.95466	1.16477	3.39522	0.000685743	0.0290034	Up
ENSMUSG00000052302.7	Tbc1d30	217.402	1.35766	0.387146	3.50685	0.000453451	0.0230021	Up
ENSMUSG00000025402.13	Nab2	251.123	-1.55922	0.475596	-3.27846	0.00104376	0.0391126	Down
ENSMUSG00000039878.14	Slc39a5	71.168	-2.19974	0.584231	-3.76519	0.000166422	0.0120989	Down
ENSMUSG00000090841.3	Myl6	1865.15	-1.32091	0.334072	-3.95397	7.68636e-05	0.00730482	Down
ENSMUSG00000093674.8	Rpl41	3288.79	-1.16715	0.316752	-3.68476	0.000228919	0.0147405	Down
ENSMUSG00000090247.8	Bloc1s1	969.01	-1.63163	0.462235	-3.52987	0.000415766	0.0220846	Down
ENSMUSG00000075702.11	Selenom	37.7155	-2.91268	0.836291	-3.48286	0.000496083	0.0243292	Down
ENSMUSG00000082364.2	Gm11955	29.7474	3.35501	0.714158	4.69785	2.62914e-06	0.000560505	Up
ENSMUSG00000080904.2	Gm11966	43.6795	2.50965	0.686101	3.65784	0.000254349	0.0156742	Up
ENSMUSG00000041798.16	Gck	1985.43	-3.96814	0.390463	-10.1627	2.91007e-24	4.59093e-20	Down
ENSMUSG00000020429.8	Igfbp1	1234.22	2.09633	0.559431	3.74725	0.000178784	0.0126613	Up
ENSMUSG00000078974.11	Sec61g	338.259	-1.55723	0.343254	-4.53667	5.71505e-06	0.000959156	Down
ENSMUSG00000020122.17	Egfr	11236.9	1.45249	0.339175	4.28242	1.84873e-05	0.00241038	Up
ENSMUSG00000069919.8	Hba-a1	3102.08	-1.90591	0.431358	-4.4184	9.94347e-06	0.00147989	Down
ENSMUSG00000086245.2	Gm16170	29.7468	2.31068	0.672028	3.43837	0.000585237	0.0265307	Up
ENSMUSG00000001056.4	Nhp2	299.95	-1.18337	0.368333	-3.21276	0.00131466	0.045683	Down
ENSMUSG00000036216.6	Leap2	351.515	-2.95968	0.403835	-7.32894	2.3198e-13	3.32701e-10	Down
ENSMUSG00000044894.15	Uqcrq	5819.52	-2.03532	0.46259	-4.39983	1.08337e-05	0.00156801	Down
ENSMUSG00000000594.8	Gm2a	1295.39	-1.06943	0.310134	-3.44829	0.000564138	0.0260572	Down
ENSMUSG00000020538.16	Srebf1	3621.51	-1.14403	0.292254	-3.9145	9.05935e-05	0.00789615	Down
ENSMUSG00000059278.10	Naa38	167.798	-1.83689	0.421446	-4.35853	1.30937e-05	0.00181199	Down
ENSMUSG00000097328.8	Tnfsf12	138.179	-1.95802	0.61426	-3.1876	0.00143458	0.0490932	Down
ENSMUSG00000070394.11	Tmem256	959.471	-2.13726	0.43106	-4.95814	7.11704e-07	0.00019698	Down
ENSMUSG00000040938.17	Slc16a11	262.695	-1.09575	0.332357	-3.29692	0.000977523	0.0377052	Down
ENSMUSG00000035042.3	Ccl5	44.1098	-2.48953	0.776624	-3.20558	0.00134791	0.0465307	Down
ENSMUSG00000086003.9	B230206L02Rik	55.3401	1.92756	0.540122	3.56874	0.000358697	0.0199958	Up
ENSMUSG00000039096.11	Rsad1	244.111	1.40751	0.43541	3.23261	0.00122664	0.0437281	Up
ENSMUSG00000039084.9	Chad	37.7579	3.38489	0.66479	5.09167	3.54928e-07	0.000109791	Up
ENSMUSG00000024414.14	Mrpl27	582.622	-1.03896	0.312221	-3.32763	0.000875891	0.0348216	Down
ENSMUSG00000006057.16	Atp5g1	1900.27	-1.16328	0.334279	-3.47995	0.000501503	0.0243567	Down
ENSMUSG00000002580.8	Mien1	216.825	-1.27775	0.397383	-3.2154	0.00130262	0.0455656	Down
ENSMUSG00000091478.3	Gm10039	439.744	-1.15308	0.327831	-3.51731	0.000435944	0.0226232	Down
ENSMUSG00000034621.15	Gpatch8	341.416	1.08798	0.298328	3.64693	0.000265397	0.0161656	Up
ENSMUSG00000040699.14	Limd2	183.128	-1.57854	0.361197	-4.37031	1.24069e-05	0.00177139	Down
ENSMUSG00002076984.1	Gm56260	293.32	1.81862	0.323302	5.62513	1.85372e-08	9.13885e-06	Up
ENSMUSG00000057322.13	Rpl38	1205.63	-1.79539	0.546378	-3.28598	0.00101626	0.0387565	Down
ENSMUSG00000070332.5	Trim80	46.8987	1.74336	0.547257	3.18564	0.00144436	0.0492377	Up
ENSMUSG00000020776.19	Fbf1	698.781	1.57053	0.411569	3.81595	0.000135659	0.0105426	Up
ENSMUSG00000086826.2	Gm11739	21.1731	3.24636	0.849786	3.82021	0.000133337	0.01045	Up
ENSMUSG00000078572.4	Ndufaf8	179.199	-1.45767	0.403994	-3.60816	0.000308381	0.0178206	Down
ENSMUSG00000039670.3	Oxld1	161.267	-1.31221	0.413029	-3.17703	0.0014879	0.0499429	Down
ENSMUSG00000102881.2	Gm3807	18.3071	3.78566	0.904542	4.18517	2.8495e-05	0.00330543	Up
ENSMUSG00000025144.18	Cenpx	486.232	-1.51449	0.402647	-3.76132	0.000169017	0.0121754	Down
ENSMUSG00000056899.11	Immp2l	448.745	-1.05446	0.306321	-3.44233	0.00057672	0.0263071	Down
ENSMUSG00000113491.2	Gm19221	17.3952	3.04814	0.815078	3.73969	0.00018425	0.012805	Up
ENSMUSG00000021134.18	Srsf5	2892.86	1.18497	0.318563	3.71974	0.000199431	0.0133862	Up
ENSMUSG00000052392.6	Acot4	3922.07	1.39477	0.406049	3.43499	0.000592586	0.0266343	Up
ENSMUSG00000097762.2	4732463B04Rik	166.619	3.15245	0.490729	6.42403	1.32717e-10	9.51699e-08	Up
ENSMUSG00000079645.3	Gm17193	13.8727	7.23282	1.42306	5.0826	3.72303e-07	0.000112951	Up
ENSMUSG00000113328.2	Gm47260	20.5918	3.18662	0.765077	4.1651	3.11215e-05	0.00350695	Up
ENSMUSG00000079017.4	Ifi27l2a	74.5042	-2.66647	0.673079	-3.96159	7.4451e-05	0.00711842	Down
ENSMUSG00000041567.4	Serpina12	117.277	-2.68901	0.500668	-5.37085	7.83674e-08	2.94363e-05	Down
ENSMUSG00000054150.13	Syne3	111.262	1.32279	0.381851	3.46415	0.000531907	0.0253195	Up
ENSMUSG00000002804.5	Nudt14	200.03	-1.14998	0.329597	-3.48906	0.000484727	0.0240473	Down
ENSMUSG00000006360.12	Crip1	57.8227	-2.24566	0.68422	-3.28207	0.00103048	0.0388644	Down
ENSMUSG00000076612.9	Ighg2c	38.5341	-2.90561	0.833993	-3.48398	0.000494019	0.0243292	Down
ENSMUSG00000079941.3	Cox5b-ps	244.886	-1.36639	0.42152	-3.24158	0.00118869	0.0428144	Down
ENSMUSG00000063894.16	Zkscan8	214.352	1.6833	0.352848	4.77062	1.83658e-06	0.000434793	Up
ENSMUSG00000038415.11	Foxq1	543.423	-1.40849	0.413185	-3.40885	0.000652363	0.0282738	Down
ENSMUSG00000021413.10	Prpf4b	1102.48	1.18669	0.335487	3.5372	0.000404392	0.0216767	Up
ENSMUSG00000085962.9	Gm16984	31.0136	3.01689	0.661593	4.56004	5.11437e-06	0.000896492	Up
ENSMUSG00000114647.2	Gm30127	5.23511	5.82401	1.7244	3.3774	0.000731738	0.0305394	Up
ENSMUSG00000089875.4	Etohd2	52.3098	1.85639	0.575995	3.22292	0.00126891	0.0447838	Up
ENSMUSG00000113603.2	Gm47004	5.24254	5.83227	1.73058	3.37012	0.000751363	0.0310752	Up
ENSMUSG00000021606.9	Ndufs6	816.274	-1.10161	0.313082	-3.51858	0.000433858	0.0225893	Down
ENSMUSG00000069170.15	Adgrv1	48.1165	-2.11249	0.51564	-4.09683	4.18855e-05	0.00449959	Down
ENSMUSG00002076198.1	Gm55256	11.1506	5.15193	1.35882	3.79147	0.000149755	0.0112147	Up
ENSMUSG00000021704.9	Mtx3	525.043	1.49895	0.319852	4.6864	2.78058e-06	0.000562391	Up
ENSMUSG00000021690.11	Jmy	595.323	1.01416	0.291875	3.47463	0.000511555	0.0245489	Up
ENSMUSG00000085834.2	Gm15622	76.8497	3.53167	0.874855	4.03686	5.41707e-05	0.00547651	Up
ENSMUSG00000041773.9	Enc1	277.793	1.30803	0.382286	3.42159	0.000622567	0.0273871	Up
ENSMUSG00000114253.3	Gm47798	34.4802	3.15593	0.667676	4.72673	2.28161e-06	0.000521663	Up
ENSMUSG00000095304.10	Plac9	97.9399	-2.85107	0.597104	-4.77483	1.79861e-06	0.000434793	Down
ENSMUSG00000114705.2	Gm18760	14.4903	3.34025	0.977028	3.41879	0.000629014	0.0274884	Up
ENSMUSG00000043681.6	Fam25c	265.218	-3.0405	0.658383	-4.61813	3.87211e-06	0.000721208	Down
ENSMUSG00000021804.7	Rgr	29.5946	3.74885	0.811574	4.61923	3.85168e-06	0.000721208	Up
ENSMUSG00000053205.10	Styx	155.086	1.61324	0.454173	3.55205	0.000382242	0.0208659	Up
ENSMUSG00000115148.2	Gm49125	5.33814	5.85971	1.71589	3.41496	0.00063791	0.0278002	Up
ENSMUSG00000115417.2	Gm48949	5.91877	6.01125	1.71897	3.49702	0.000470494	0.0236386	Up
ENSMUSG00000022215.7	Fitm1	1262.32	-1.81906	0.42425	-4.28772	1.80519e-05	0.00237322	Down
ENSMUSG00000021967.5	Mrpl57	446.519	-1.53891	0.352207	-4.36932	1.24635e-05	0.00177139	Down
ENSMUSG00000022097.5	Sftpc	7.78296	-6.45543	1.7351	-3.72049	0.000198837	0.0133862	Down
ENSMUSG00000022010.20	Tsc22d1	785.299	-1.34064	0.372923	-3.59495	0.000324459	0.0185459	Down
ENSMUSG00000034731.12	Dgkh	207.614	2.18399	0.473199	4.61538	3.92372e-06	0.000721208	Up
ENSMUSG00000121214.1	Gm56746	15.468	2.65451	0.826113	3.21325	0.00131241	0.045683	Up
ENSMUSG00000022354.5	Ndufb9	1301.9	-1.2007	0.319166	-3.76199	0.000168569	0.0121754	Down
ENSMUSG00000083380.2	Ndufb4c	43.8375	-2.44075	0.695038	-3.51167	0.000445295	0.0227602	Down
ENSMUSG00000053929.19	Cyhr1	345.915	-1.09549	0.314899	-3.47888	0.000503522	0.0243667	Down
ENSMUSG00000116097.3	Gm36738	37.7242	-2.41069	0.655999	-3.67484	0.000237995	0.0152008	Down
ENSMUSG00000068220.7	Lgals1	411.896	-2.97836	0.447127	-6.6611	2.71784e-11	2.52216e-08	Down
ENSMUSG00000033020.8	Polr2f	498.689	-1.82257	0.481867	-3.78231	0.000155378	0.0115082	Down
ENSMUSG00000051518.9	Rps19bp1	233.782	-1.43242	0.417156	-3.43378	0.000595218	0.0266766	Down
ENSMUSG00000047888.11	Tnrc6b	671.061	1.40013	0.342372	4.08949	4.32323e-05	0.0045774	Up
ENSMUSG00000022452.17	Smdt1	794.611	-1.03985	0.296138	-3.51137	0.000445798	0.0227602	Down
ENSMUSG00000116341.2	Cyp2d36-ps	129.066	2.39878	0.574863	4.1728	3.00884e-05	0.00343967	Up
ENSMUSG00000121506.1	ENSMUSG00000121506	524.317	1.86655	0.411657	4.53423	5.78134e-06	0.000960067	Up
ENSMUSG00000121507.1	ENSMUSG00000121507	497.631	2.35999	0.293433	8.04271	8.78742e-16	1.54034e-12	Up
ENSMUSG00000018042.19	Cyb5r3	6074.12	-1.42959	0.295795	-4.83306	1.34454e-06	0.000347728	Down
ENSMUSG00000052496.6	Pkdrej	38.7839	3.93617	0.668991	5.88374	4.01087e-09	2.34354e-06	Up
ENSMUSG00000097536.3	2610037D02Rik	23.5017	2.90994	0.713825	4.07654	4.57105e-05	0.00477569	Up
ENSMUSG00000067713.8	Prkag1	249.463	-1.11212	0.337883	-3.29143	0.000996788	0.0382611	Down
ENSMUSG00000023031.9	Cela1	183.116	-1.84743	0.39403	-4.68855	2.75142e-06	0.000562391	Down
ENSMUSG00000001289.13	Pfdn5	1053.8	-1.4873	0.446971	-3.3275	0.000876279	0.0348216	Down
ENSMUSG00000014301.14	Pam16	264.961	-1.60214	0.44396	-3.60874	0.000307686	0.0178206	Down
ENSMUSG00000038055.13	Dexi	237.028	-1.53666	0.343793	-4.46971	7.83263e-06	0.00119969	Down
ENSMUSG00002076173.1	Gm55118	169.361	-4.95091	0.609181	-8.12716	4.3946e-16	9.90418e-13	Down
ENSMUSG00000099764.2	Rps10-ps2	436.827	-1.01858	0.301963	-3.3732	0.000743011	0.0308467	Down
ENSMUSG00002075139.1	Gm55001	10.3506	4.88821	1.49552	3.26857	0.00108093	0.039914	Up
ENSMUSG00000097290.10	1300002E11Rik	185.251	1.33643	0.368286	3.62879	0.000284756	0.0169931	Up
ENSMUSG00000033306.16	Lpp	1320.33	1.27077	0.393779	3.22712	0.00125042	0.04423	Up
ENSMUSG00000107002.2	Ncbp2as2	602.428	-1.23946	0.31389	-3.94872	7.85711e-05	0.00740035	Down
ENSMUSG00000060636.15	Rpl35a	2859.87	-1.61284	0.412918	-3.90596	9.38505e-05	0.00809063	Down
ENSMUSG00000116908.2	Gm49599	58.4244	3.61363	0.530129	6.81652	9.32727e-12	9.8098e-09	Up
ENSMUSG00000084834.2	4930565N06Rik	28.0836	4.21435	0.746174	5.64794	1.62382e-08	8.26365e-06	Up
ENSMUSG00000022820.5	Ndufb4	1036.69	-1.67708	0.462805	-3.62372	0.000290396	0.0171584	Down
ENSMUSG00000022708.17	Zbtb20	2671.1	1.48886	0.377876	3.94008	8.14535e-05	0.00747099	Up
ENSMUSG00000022637.12	Cblb	207.038	1.22472	0.323767	3.78273	0.000155119	0.0115082	Up
ENSMUSG00000022751.10	Nit2	1758.26	-1.08468	0.27474	-3.948	7.88069e-05	0.00740035	Down
ENSMUSG00000022956.12	Atp5o	1029.88	-1.16831	0.365707	-3.19466	0.00139995	0.048222	Down
ENSMUSG00000000157.17	Itgb2l	37.9338	4.22545	0.688062	6.14109	8.19548e-10	5.17168e-07	Up
ENSMUSG00000023805.18	Synj2	63.6328	-1.6471	0.476208	-3.45879	0.000542604	0.0255526	Down
ENSMUSG00000087478.3	4930506C21Rik	43.54	2.97467	0.60367	4.92765	8.32265e-07	0.000226376	Up
ENSMUSG00000097379.3	Gm26873	36.0079	2.44763	0.572591	4.27465	1.91438e-05	0.00244315	Up
ENSMUSG00000121093.1	Gm56906	658.366	1.47554	0.389085	3.79232	0.000149246	0.0112147	Up
ENSMUSG00000039218.18	Srrm2	4279.4	1.94907	0.298556	6.52832	6.65111e-11	4.99657e-08	Up
ENSMUSG00000117219.2	Gm49911	17.7854	3.74853	0.901606	4.15762	3.21582e-05	0.00357273	Up
ENSMUSG00000036820.13	Amdhd2	322.329	-1.32339	0.410931	-3.22046	0.00127984	0.0450686	Down
ENSMUSG00000044533.16	Rps2	8218.99	-1.03207	0.297048	-3.47442	0.000511953	0.0245489	Down
ENSMUSG00000048249.15	Crebrf	740.118	1.03032	0.295596	3.48556	0.000491101	0.0242872	Up
ENSMUSG00000024208.17	Uqcc2	296.326	-2.28353	0.511781	-4.46194	8.12226e-06	0.00122035	Down
ENSMUSG00000118049.2	Gm50103	27.311	2.55324	0.733729	3.47981	0.000501771	0.0243567	Up
ENSMUSG00000024298.16	Zfp871	1866.32	1.38379	0.303016	4.56673	4.95392e-06	0.000878123	Up
ENSMUSG00000024309.16	Pfdn6	406.525	-2.01008	0.568202	-3.53761	0.000403763	0.0216767	Down
ENSMUSG00000096727.4	Psmb9	308.827	-1.417	0.39009	-3.63249	0.000280694	0.0168374	Down
ENSMUSG00000079507.11	H2-Q1	142.818	-2.32429	0.424174	-5.47957	4.26362e-08	1.72469e-05	Down
ENSMUSG00000119584.1	Rn18s-rs5	62439	-3.30831	0.368039	-8.98902	2.49445e-19	1.31175e-15	Down
ENSMUSG00000023939.8	Mrpl14	953.407	-1.44538	0.370875	-3.89722	9.73025e-05	0.00834263	Down
ENSMUSG00000002767.14	Mrpl2	842.829	-1.23635	0.331504	-3.72953	0.000191838	0.0131014	Down
ENSMUSG00000062619.7	2310039H08Rik	534.732	-1.05504	0.307704	-3.42876	0.000606337	0.0269957	Down
ENSMUSG00000083672.2	Kpna2-ps	51.3661	2.05014	0.538084	3.81007	0.000138925	0.0107345	Up
ENSMUSG00000002831.15	Plin4	1091.12	1.80585	0.46719	3.86535	0.000110931	0.00906817	Up
ENSMUSG00000057863.7	Rpl36	2147.4	-1.74515	0.465888	-3.74586	0.000179775	0.0126613	Down
ENSMUSG00000000673.10	Haao	5462.62	-1.19619	0.285053	-4.19636	2.71241e-05	0.00320216	Down
ENSMUSG00000052229.6	Gpr17	21.9588	4.20715	0.829219	5.07363	3.90294e-07	0.000114024	Up
ENSMUSG00000102496.2	Gm36989	9.32532	4.27606	1.32207	3.23436	0.00121914	0.0436125	Up
ENSMUSG00000024346.7	Pfdn1	355.658	-1.25937	0.372054	-3.38491	0.000712016	0.029954	Down
ENSMUSG00000024483.20	Ankhd1	454.6	1.06369	0.3147	3.38	0.000724868	0.0304136	Up
ENSMUSG00000014294.5	Ndufa2	1283.99	-1.46122	0.352261	-4.14814	3.35194e-05	0.00369791	Down
ENSMUSG00000117780.3	Gm3734	437.845	-1.42129	0.36805	-3.86169	0.000112605	0.00915701	Down
ENSMUSG00000118361.2	Gm50237	76.471	2.92606	0.564111	5.18702	2.13689e-07	6.87519e-05	Up
ENSMUSG00000090942.2	F830016B08Rik	844.197	2.08855	0.412234	5.06643	4.05338e-07	0.000116266	Up
ENSMUSG00000117739.2	Gm36787	26.1128	2.92977	0.671904	4.36039	1.29828e-05	0.00181199	Up
ENSMUSG00000058216.14	Gstp3	149.208	-1.97362	0.516742	-3.81935	0.000133805	0.01045	Down
ENSMUSG00000103651.2	Gm37206	62.7966	2.53565	0.501045	5.06072	4.17675e-07	0.000117665	Up
ENSMUSG00000024844.16	Banf1	456.065	-1.23443	0.374969	-3.2921	0.00099444	0.0382611	Down
ENSMUSG00000024914.17	Drap1	848.862	-1.16988	0.297477	-3.93268	8.40051e-05	0.00763725	Down
ENSMUSG00000095098.3	Ccdc85b	255.224	-1.54837	0.395022	-3.91972	8.86523e-05	0.00786073	Down
ENSMUSG00000024925.12	Rnaseh2c	731.267	-1.56969	0.369607	-4.24691	2.16735e-05	0.00269499	Down
ENSMUSG00000024818.16	Slc25a45	289.338	-1.27068	0.360629	-3.5235	0.000425882	0.0223489	Down
ENSMUSG00000075227.7	Znhit2	115.66	-2.87866	0.603851	-4.76717	1.86833e-06	0.000434793	Down
ENSMUSG00000056612.8	Ppp1r14b	317.015	-1.74088	0.471022	-3.69597	0.000219047	0.0143603	Down
ENSMUSG00000056629.17	Fkbp2	970.835	-1.61428	0.457542	-3.52816	0.000418457	0.0221302	Down
ENSMUSG00000063590.4	Slc22a28	90.4503	-1.65448	0.505912	-3.2703	0.00107435	0.0397863	Down
ENSMUSG00000071654.7	Uqcc3	481.853	-1.74983	0.493308	-3.54713	0.000389447	0.0211859	Down
ENSMUSG00000024653.3	Scgb1a1	13.5368	-5.4489	1.45993	-3.73231	0.00018973	0.0130951	Down
ENSMUSG00000036372.15	Tmem258	274.537	-1.38598	0.380982	-3.6379	0.000274865	0.0166141	Down
ENSMUSG00000074925.5	Ptar1	361.327	1.19357	0.297808	4.00786	6.12711e-05	0.00607933	Up
ENSMUSG00000060613.11	Cyp2c70	1488.56	-2.9255	0.553211	-5.28821	1.23517e-07	4.31737e-05	Down
ENSMUSG00000025171.3	Ubtd1	178.511	-1.46555	0.40568	-3.61257	0.000303181	0.0177148	Down
ENSMUSG00000018821.4	Avpi1	373.666	-1.32103	0.341286	-3.87074	0.000108507	0.00896234	Down
ENSMUSG00000037071.4	Scd1	61820.3	-3.3448	0.383367	-8.7248	2.66656e-18	1.05169e-14	Down
ENSMUSG00000056209.8	Npm3	187.168	-1.14967	0.330876	-3.47461	0.000511592	0.0245489	Down
ENSMUSG00000074811.4	Hps6	57.5076	-1.5487	0.47296	-3.27448	0.00105855	0.0392968	Down
ENSMUSG00000118099.2	Gm31356	6.9557	5.25667	1.63345	3.21813	0.0012903	0.0453359	Up
ENSMUSG00000008035.13	Mid1ip1	613.434	-1.50645	0.381807	-3.94559	7.96046e-05	0.00741645	Down
ENSMUSG00000004221.17	Ikbkg	1791.01	1.01716	0.273432	3.71996	0.000199252	0.0133862	Up
ENSMUSG00000079487.12	Med12	316.291	1.08993	0.328757	3.31531	0.000915423	0.0358355	Up
ENSMUSG00000082284.2	H3f3a-ps1	40.7547	-2.30433	0.578405	-3.98394	6.77833e-05	0.00660093	Down
ENSMUSG00000079480.4	Pin4	254.74	-1.77859	0.527816	-3.36972	0.000752456	0.0310752	Down
ENSMUSG00000031271.15	Serpina7	1896.85	-1.6907	0.470151	-3.59608	0.000323047	0.0185323	Down
ENSMUSG00000064350.1	mt-Ty	202.205	-1.5851	0.451305	-3.51225	0.000444322	0.0227602	Down
ENSMUSG00000064359.1	mt-Tg	93.3972	-3.9862	0.849053	-4.69487	2.6677e-06	0.000561142	Down
ENSMUSG00000064364.1	mt-Th	120.15	-3.3935	0.770958	-4.40166	1.07425e-05	0.00156801	Down
ENSMUSG00000064365.1	mt-Ts2	114.787	-2.73362	0.721066	-3.79108	0.000149994	0.0112147	Down
ENSMUSG00000064366.1	mt-Tl2	325.58	-2.40467	0.655089	-3.67076	0.000241833	0.0153219	Down

## Sheet: Table S4
Table S4. Primers list used in the qPCR.
Target gene	Primer ID	Sequence(5'-3')
Plppr3	Plppr3-F	CGATGGGTAGCTCCACGAAA
	Plppr3-R	CCTTTGTCCCCCTGCAATCT
Dgkh	Dgkh-F	GATCGATGTTCGCCAGCAAC
	Dgkh-R	ATCTGCCCAGGTTTGAGAGC
Pparg	Pparg-F	ACGTTCTGACAGGACTGTGT
	Pparg-R	CTGTGTCAACCATGGTAATTTCAGT
Nfat5	Nfat5-F	TTTCCTACGGTGAAGCTGGAAG
	Nfat5-R	TTTCGCCCAGTTACTCTACAGG
Lepr	Lepr-F	TCATCCTACGTCTGAGCCCA
	Lepr-R	TTTCGTCAGGGGCTTCCAAA
Cpt1α	Cpt1α-F	ATCTGGATGGCTATGGTCAAGGTC
	Cpt1α-R	GTGCTGTCATGCGTTGGAAGTC
